# Supplementary material for: Unsupervised cluster analysis of patients with recovered left ventricular ejection fraction identifies unique clinical phenotypes
Source: PLoS One. 2021 Mar 18;16(3):e0248317. doi: 10.1371/journal.pone.0248317 (PMC7971566; doi:10.1371/journal.pone.0248317)
Supplement: S1 Data — (CSV) [file pone.0248317.s003.csv]

STUDY_ID	SEX	RACE	BMI	WEIGHT	ef	TTrecovery	dm_dmcx	QRSabove120	ICM	CRT	Afib	MVdopp_bin	CRCL	diastolic blood pressure	oxygen saturation	pulse	respirations	systolic blood pressure	Age	TVdopp	PVdopp	MVdopp	MVsten	AVdopp	AVsten	ABO/Rh typing	ALC	ALT	ANA	ANA-quant	AST	B12 level	BNP	BUN	CK	CKMB	CO2	CRP	Ca	Cl	Cr	ESR	GFR	GFR_AA	HCO3	HCT	HDL	HIV	Hgb
7110	F	Caucasian	23.4	58	58	1148	No	Yes	No	Yes	Yes	None-Mild MR	61	68	99	81	18	116	61	2	[0 0]	0	0	1	1	O Negative	2.3	40			29		102	51			32		9.5	96	0.9		>60			29.1			9.4
7111	F	Caucasian	28.6	72	55	1860	No	No	Yes	No	Yes	None-Mild MR	38	70	95	83	20	144	83	4	[nan nan]	0	0	2	1	O Positive	0.4	20			25		2210	39			25		8.8	99	1.3		39			31.4	41		10.2
7115	F	Caucasian	29.3		56	216	No	No	No	No	No	None-Mild MR							84	2	['PR' 0]	2	0	2	0								291	31			29		8.6	101	1.4		36
7267	M	Black	36.4	109	55	1291	No	No	Yes	Yes	Yes	None-Mild MR	32	72	98	75	20	95	36	0	[0 0]	0	0	0	0	O Positive	0.3	41	Negative		67	6676	1846	101	82	2	16	74	9.7	107	7.18	35				30.1	8	Negative	9.9
7743	M	Caucasian	27.6	80	62.5	1357	No	No	No	No	No	None-Mild MR	95						60	4	[0 2]	2	0	0	0		3.9	28			28		266	19	160	3.7	26		9.3	99	0.8		>60			44.9			15.3
7771	F	Caucasian	32.6	92	62.5	451	Yes	No	No	No	No	None-Mild MR	68	56	94	79	18	117	67	0	[0 0]	0	0		0		2						35	39			29		9.1	98	1.17					38.1	81		12.4
8087	F	Unknown/Other	41.2	99	70	11	No	No	No	No	No	None-Mild MR	20	62	99	80	20	98	78	1	['PR' 0]	1	0	1	0		2.1	18			23		1309	56			12		9.2	114	2.42					27.4	34		8.9
8351	M	Caucasian	22.5	0	50	80	No	No	Yes	No	Yes	None-Mild MR	57						68	2	[0 0]	0	0	0	0
8866	M	Caucasian	37.4	115	55	2063	No	No	No	No	No	None-Mild MR	55	60	94	74	18	153	67	0	[0 0]	2	0	0	0	O Positive	0.8						179	19	57	<2	28		9.6	101	0.91					42.6	33		14.6
9095	M	Caucasian	34.3	105	70	743	No	No	No	No	No	None-Mild MR	69						59	2	[0 0]	0	0	0	0		1.3	26			23			20			24		9.2	109	1.56		34			38.1	31	Negative	14.3
9209	F	Caucasian	20.4	54	51	389	Yes	No	No	No	No	None-Mild MR	52						80		[2 0]	2	1	2	4
9888	F	Black	23.1	65	57.5	1127	No	No	No	No	Yes	None-Mild MR	45	87	100	87	18	116	53	2	['PR' 0]	1	0	0	0	O Positive	0.6	19	Positive	0.486111111	20	410		13	68	<2	18	4.5	8.1	116	<0.30	40	>90			26.8	29		9.4
10188	M	Black	39.7	144	55	1479	No	Yes	No	No	Yes	None-Mild MR	65	94	96	85	20	160	52	0	[0 0]	0	0	0	0
10483	M	Caucasian	31.2	0	67	59	No	No	No	No	No	None-Mild MR	104						61	2	['PR' 0]	2	0	0	1
10548	M	Caucasian	40.9	122	57	27	No	No	No	No	Yes	None-Mild MR	40	60	100	80	18	127	72	2	[0 0]	0	0	0	0	A Positive	0.8	8			15			36			28		9.5	100	4.74		10			29.3			9.6
10987	F	Caucasian	20.3	52	52	874	No	No	No	No	Yes	None-Mild MR	56						61	2	['PR' 0]	4	0	4	6	A Positive	0.8	11			18			20			21		7.3	109	0.73				26	21.2			7
11695	M	Unknown/Other	26.1	71	54	1007	No	Yes	No	Yes	Yes	None-Mild MR	24	55	99	85	22	123	79	2	[0 0]	2	2	4	0	A Positive	0.8	18			29	500	108	60	44	4	27		8.2	108	2.23		30		25	27.1			9.1
11764	M	Caucasian	32.9	110	56	171	No	No	Yes	No	Yes	None-Mild MR	94						74	2	[0 0]	2	0	0	0									15			26		9.1	104	0.88
12195	F	Black	25.5	75	52	1705	No	No	No	No	No	None-Mild MR	28	84	96	75	20	117	80	6	['PR' 0]		0	2	0	O Positive	1	19			26		505	34	36	<2	27		9.5	113	2.21					35.7	55		11.5
12199	M	Caucasian	23.4	74	52	1	No	No	Yes	No	No	None-Mild MR	45	83	99	90	18	139	84	0	[0 0]	2	2	3	0		2.3	21			20		149	34			29		8.9	105	1.11		54	63		33.7			11.2
13132	M	Black	21.5	66	55	2687	No	No	No	Yes	Yes	None-Mild MR	78	74	100	93	16	129	50	2	[0 0]	0	0	0	0	O Positive	0.4	33			28		334	27			25		9.2	95	0.84		>= 60	>= 60	24	31.7			10.7
13220	F	Black	30.3	75	55	322	No	No	No	No	No	None-Mild MR	69						52	2	[0 0]	0	0	0	0
13421	M	Caucasian	31.9	0	55	1207	No	No	Yes	Yes	Yes	None-Mild MR	88	88	97	58	18	120	48	0	[0 0]	0	0	0	0	AB Positive	1.7	70			280		42	19	1626	8	23		9.1	106	1.06					43.7	40		15.1
13446	M	Caucasian	24.5	73	67	199	No	No	No	No	No	None-Mild MR	51						89	2	['PR' 0]	2	0	0	0								240	33			33		8.6	106	1.9		34			36			11.1
13456	F	Caucasian	20.8	42	59	1548	Yes	No	Yes	No	Yes	None-Mild MR	60						28	1	[0 0]	0	0	0	0		1.7	24			24			21			31		9.8	101	0.9					38.3			13.3
13473	M	Caucasian	23.9	0	51	700	No	No	No	No	No	None-Mild MR	90	88	95	86	20	165	64	2	[0 0]	0	0	0	0
13604	M	Caucasian	30.1	90	51	97	No	No	Yes	No	No	None-Mild MR	95						61	2	['PR' 0]	0	0	0	0
13772	M	Black	31.6	113	57.5	649	No	No	No	Yes	Yes	None-Mild MR	51	76	97	81	18	137	53	2	[0 0]	2	0	0	0		1.2	21			20	600		36			30		9.2	108	0.84					36.6	25		11.9
13949	M	Caucasian	26.3	88	50	819	No	No	No	Yes	Yes	None-Mild MR	50						83	2	['PR' 0]	2	0	2	0		1.4	19			22	172		18			27		8.8	106	1.29					33.1			11
13965	M	Caucasian	25.9	82	57	398	No	No	No	No	Yes	None-Mild MR	86						68	2	[0 0]	2	0	0	0		0.9	24			20		93	11			31		9.2	109	1.01					41			14.2
14360	M	Caucasian	27.1	88	62.5	1954	No	No	No	Yes	No	None-Mild MR	72						80	0	[0 0]	2	0	0	0		1.3	28			22			35			28		8.8	106	1.29		42			42.6			13.6
14380	F	Caucasian	27.1	76	61	1685	No	No	Yes	Yes	No	Mod-Severe MR	67						59	2	['PR' 0]		0	0	0
14399	F	Black	23.8	65	58	791	No	No	No	No	No	None-Mild MR	29						66	2	[0 0]	2	0	0	0		1.4	80			71			31			29		9.8	104	1.36					38.9	73		12.6
14444	F	Black	23.0	59	55	861	No	No	No	Yes	No	None-Mild MR	58	66	98	72	20	166	60	2	['PR' 0]	2	0	0	0	O Positive	1.3	42	Negative		32	745	647	42	<25	<2	32		7.9	106	1.48	105	37		45	30.6	49	Negative	9.4
14543	F	Black	28.7	69	62.5	693	No	No	No	No	No	None-Mild MR	29	69	100	62	18	124	62	2	['PR' 0]		0	0	0	AB Positive	2.5	7	Negative		18	301	130	28	31	<2	22		9.8	105	2.3		24		23	29.6	39		9.6
14651	F	Caucasian	28.1	0	50	976	No	No	No	No	No	None-Mild MR	78						74	2	[0 0]	4	0	2	0
14953	F	Caucasian	29.3	0	62.5	489	No	No	Yes	No	No	None-Mild MR	79						61	2	[0 0]	0	0	0	0
14976	M	Caucasian	20.4	59	65	603	No	No	No	No	No	None-Mild MR	96						55	2	[0 0]	2	0	2	0
15181	M	Black	32.0	119	62.5	33	Yes	Yes	No	No	No	None-Mild MR	70						76	0	[nan nan]			4				28			34	306		28			25		10.1	108	1.38					34.6			11.7
15365	F	Caucasian	22.7	64	52	481	No	No	No	Yes	No	None-Mild MR	59	56	98	107	33	110	73	0	[0 0]	0	0	4	0	O Positive	0.3	29			40	426	1485	23	299	3	16		7.5	103	1.03					28.3	37		9.5
15488	M	Caucasian	29.1	72	62.5	1217	No	No	No	No	No	None-Mild MR	96	60	97	80	20	118	29	2	['PR' 0]	0	0	0	0		0.9							11			29		9	100	1		>60			46.2			15.6
15568	M	Black	43.8	142	62.5	128	No	No	No	No	No	Mod-Severe MR	50	60	94	74	22	96	59	0	['PR' 0]		0	0	0		1	32			37			18			32		9.5	102	1.12					40.1	31		13.4
15760	M	Black	23.8	71	57.5	343	No	No	No	No	No	None-Mild MR	16	81	99	76	20	139	41	2	['PR' 0]	0		0			1.2		Negative					30			18		9.5	110	2.8					40.7			13
15864	M	Caucasian	29.3	86	50	713	No	No	No	No	Yes	None-Mild MR	71	71	95	82	18	130	51	2	['PR' 0]	0	0	0	0
16052	F	Caucasian	32.4	91	50	27	No	No	No	No	No	None-Mild MR	30	49	92	50	18	146	79	6	['PR' 0]	2	0	0	AS	B Positive	0.4	37			28	737	2546	103	<25	2	12		7.6	104	2.3					34.7	31		11.4
16124	M	Caucasian	32.9	104	50	1037	Yes	No	No	Yes	No	None-Mild MR	73						59	0	[0 0]	2	0	2	0		1.5	57			37			49			26		8.6	105	1.6		44			48.2			16.8
16342	M	Caucasian	27.2	81	58	622	No	No	No	Yes	No	None-Mild MR	82	85	100	81	20	137	61	1	[0 0]	0	0	0	0		1.3							18			24		8.1	110	0.85					38.8		Negative	12.9
16455	F	Black	31.5	78	62.5	327	Yes	Yes	No	Yes	No	None-Mild MR	39						62	4	[0 0]	4	0	0	0
16624	F	Caucasian	34.3	89	50	1511	No	No	Yes	No	No	None-Mild MR	50						81	0	['PR' 0]	0	0	0	0		1.8														1					43			14.6
16868	F	Caucasian	23.8	65	55	950	No	No	No	Yes	Yes	None-Mild MR	40	73	100	65	18	116	35	2	[0 0]	0	1	0	0
17093	M	Caucasian	23.7	75	55	991	No	No	No	Yes	No	None-Mild MR	65	43	97	81	28	164	70	2	[0 0]	0	0	3	0	A Positive	0.8	18			23		1328	24			37		8.5	103	0.9				36	28.1	54	Negative	9.4
18065	M	Caucasian	40.1	0	52	12	No	Yes	No	No	No	None-Mild MR	51						60	0	[0 0]	0	0	0	0
18081	M	Black	18.7	54	62	1190	No	Yes	No	Yes	No	None-Mild MR	79						48	4	[0 0]	0	0	2	0
18495	M	Black	51.8	155	50	1168	Yes	No	No	No	Yes	None-Mild MR	84	70	98	69	22	123	51	0	[0 0]	2	0	0	0	B Positive	1.7							16			31		9.4	104	1.01				29	40.9	56		13.7
19062	M	Black	25.8	77	58	378	No	No	Yes	No	Yes	None-Mild MR	82	80	95	90	18	128	61	0	[0 0]	0	0	0	0	O Positive	3.8	38			32		97	27	46	<2	28		9.2	95	1.05					42.9	42		15
19267	M	Caucasian	25.8	84	52.5	1073	No	No	No	No	No	None-Mild MR	47						81	0	[0 0]	0	0	0	0
19358	F	Caucasian	21.4	62	53.7	402	No	No	No	No	No	None-Mild MR	61						69	2	[0 0]	0	0	2	0
19366	M	Caucasian	21.5	55	55	56	Yes	No	No	No	Yes	None-Mild MR	5	27	94	61	20	97	81	2	['PR' 0]	0	0	4	0	O Positive	0.5	97			26	475	878	44	46	2	27		8.5	102	3.2					26.2	24		9
19618	F	Caucasian	26.7	62	51	545	No	No	No	No	Yes	None-Mild MR	28	31	100	75	18	114	85	2	['PR' 0]	2	4	2	0	O Negative	0.9	22			37	446	98	68	102	4	23		7.5	117	1.75		33			22.9	54		7.6
19648	F	Black	41.6	103	62.5	1734	Yes	No	No	No	No	None-Mild MR	22	77	98	75	16	166	80	TR	[0 0]	MR	0	AR	0	O Negative	1.3	13			19		366	19	236	<2	24		9.3	107	1.11				15	33.8	74		10.9
19902	M	Caucasian	28.0	86	55	393	No	No	No	Yes	Yes	None-Mild MR	44	71	94	93	19	103	65	2	[0 0]	0	0	0	0	O POS	0.3	38			105		1880	59	58	2	32		8.7	98	1.9				31	32.4	27	Negative	11.6
20090	M	Caucasian	25.0	79	60	365	No	No	No	No	No	None-Mild MR	69						78	2	['PR' 0]		0	0	0
20134	F	Caucasian	19.7	57	50	224	No	No	Yes	Yes	Yes	None-Mild MR	51	52	93	105	17	100	78	2	['PR' 0]	1	s/p MVR	0	0	A Positive	0.4	16	Positive	0.152777778	32	427	104	104	53	5	25		8.8	86	2.89					34.4			11.1
20176	M	Caucasian	31.3	88	53	295	No	No	No	No	No	None-Mild MR	19	71	98	66	18	163	78	2	[0 0]		0	0	0		0.9	16			20			75	72	<2	33		9.6	97	4.47					27	46		9.3
20257	F	Black	47.7	134	62.5	11	No	No	No	No	No	None-Mild MR	61	97	96	60	20	144	58	2	[0 0]	0	0	0	0	O Positive	4.1	40			38		182	17	81	<2	32		8.8	102	0.99		40			37	24		11.9
20287	M	Caucasian	21.8	69	64	165	No	No	No	Yes	No	None-Mild MR	73	63		76		134	72	2	['PR' 0]	2	0	0	0		2	23			26			16			33		8.9	98	1					38.8			12.7
20316	M	Caucasian	25.6	72	70	376	Yes	No	No	No	No	None-Mild MR	24						47	2	[0 0]	0	0	0	0							831
20509	M	Caucasian	35.1	124	55	1078	No	No	No	No	Yes	None-Mild MR	119						51	0	[0 0]	0	0	0	0
20799	M	Caucasian	21.2	0	50	853	No	No	No	Yes	Yes	None-Mild MR	89						54	2	[0 0]	2	0	0	0
20810	M	Caucasian	26.3	88	52	17	No	No	No	Yes	No	None-Mild MR	71	75	94	65	18	118	53	0	[0 0]	2	0	0	0	O Positive	0.5	49	Positive	0.486111111	24	510		25	29	<2	28		9.6	97	1.18	8				41.5	67		13.8
20985	F	Caucasian	27.9	76	55	1195	Yes	No	Yes	Yes	Yes	None-Mild MR	30						85	2	[0 0]	0	0	0	0		1.9	32			20			18			30		9.3	104	0.9		60			38.4			13.3
21208	F	Caucasian	26.4	72	57.5	678	No	No	No	No	No	None-Mild MR	51	66	99	96	20	170	76	2	[0 0]	2	0	0	s/p AVR	A Positive	3.1	39			45			17			30		8.8	105	0.8				26	29.8	47		10.1
21242	F	Caucasian	34.9	86	50	393	Yes	No	No	No	No	None-Mild MR	55						65	2	['PR' 0]	0	0	0	0
21503	F	Black	42.0	111	55	242	No	No	No	No	No	None-Mild MR	47	88	99	98	20	152	85	2	[0 0]	0	0	0	0	O Positive	1	22			13		103	23	264	3	26		9.2	101	0.77					34	103		11.1
21677	F	Caucasian	27.8	78	57.5	1464	No	No	No	No	No	None-Mild MR	47	60	94	73	18	102	84	2	[0 0]	2	0	0	0		2.3	20			34		168	24	212	3	31		8.7	101	1.15	49				29			9.2
21993	F	Unknown/Other	25.9	75	51	421	No	No	No	No	Yes	None-Mild MR	60						79	2	['PR' 0]	0	0	0	0		1	16			27		73	9			30		9	102	0.53	23				36.8			12.4
22296	M	Caucasian	31.9	101	62.5	391	No	No	No	No	Yes	None-Mild MR	55	50	95	99	29	112	74	0	['PR' 0]	2	0	0	0	A Positive	0.2	85	Positive	0.097222222	121		358	13	37	<2	25		9.3	103	1.26				24	28.5	<5		9.2
22386	M	Black	29.5	96	50	22	Yes	No	No	No	No	None-Mild MR	65	79	97	71	20	158	60	2	[0 0]	2		0	2	A Negative	0.4	21			21			21			30		9.9	98	4.29					35.8	32		11.8
25333	M	Caucasian	29.3		55	907	Yes	No	Yes	No	No	None-Mild MR							86	2	[0 0]	0	0	0	2
25793	M	Black	28.6	0	62.5	1919	No	No	No	No	No	None-Mild MR	112	38		139	28	102	41	6	[nan nan]	0	0	0	0	O POS	0.5	90			78		2654	47			25		7.4	96	2.1					54.8	30		18.2
26079	F	Black	34.3	85	62.5	384	No	No	No	Yes	No	None-Mild MR	72	75	98	99	18	127	47	0	[0 0]	0	0	0	0	A Positive	1.7	9			14		511	12	61	<2	23		8.8	106	0.85		>60			39.9	35		13.4
27310	F	Caucasian	26.6	68	50	13	No	Yes	No	No	No	None-Mild MR	32	82	95	89	20	168	92	2	['PR' 0]	0	0	0	0		2.4	18			21			19	<25	<2	28		9	107	0.95					34.9			11.8
28788	M	Caucasian	38.1	107	50	371	No	No	Yes	Yes	No	None-Mild MR	34	80	99	84	18	123	56	2	[0 0]	0	0	0	0		0.6	13			25			18			28		9	106	0.93		>60			41.6			13.3
30335	M	Caucasian	30.8	100	50	1638	No	No	Yes	Yes	Yes	None-Mild MR	121	57	100	80	20	129	37	2	[0 0]	2	0		0		0.4	43			45		588	29	44	<2	19		7.5	103	1.24					29.8	17	Negative	9.8
30994	M	Caucasian	30.6	94	51	1116	Yes	No	No	Yes	No	None-Mild MR	67	74	95	60	16	147	82	0	[0 0]	2	0	2	6		1.2	17			21			18			28		8.8	104	0.96					36.9			12.7
32956	M	Caucasian	29.3	0	59	23	Yes	No	Yes	No	No	None-Mild MR	59						59	2	[0 0]	2	0	0	0
33332	F	Black	43.4	104	55	294	Yes	No	No	No	No	None-Mild MR	21	53	98	59	18	139	72	2	[nan nan]	2	0	0	0	B POS	1.1	14			24		1116	94			32		9.7	79	4.7		22			25.4	67		8.3
34150	M	Black	23.4	74	55	1743	No	No	Yes	Yes	No	None-Mild MR	33	82	100	142	20	179	85	2	['PR' 0]	0	0	2	0	O Positive	0.6	20			38			32	306	<2	22		7.2	109	1.94					26.5	10		8.7
35661	M	Black	30.0	92	52.5	513	No	No	No	No	Yes	None-Mild MR	74	96	100	170	20	139	70	0	[nan nan]	0	0	0	0		1.1	13			20	731	<10	28			23		9.1	104	1.19					34.3	44		11.2
36226	M	Caucasian	18.9	0	50	1401	No	No	No	Yes	Yes	Mod-Severe MR	82	73	96	78	18	116	58	2	[0 0]	0	0	0	0	A Positive	1							24			24		9.5	108	1.06					42.7	56		14.3
36494	M	Caucasian	31.0	98	51	1911	No	No	Yes	Yes	Yes	None-Mild MR	47						75	2	[0 0]	3	0	0	0
38025	M	Caucasian	31.3	99	58	1508	No	No	Yes	Yes	Yes	None-Mild MR	58	68	95	104	21	105	62	2	[0 0]	0	0	0	0	A Positive	1	72			60	650	1436	18	184	<2	22		9.2	104	0.61	106				27.5	32		9.4
39840	M	Caucasian	49.7	157	59	288	No	No	No	No	No	None-Mild MR	60						55	0	[0 0]	0	0	0	0		2.1	81			43			24			30		9.7	101	1.2					43.8			15.1
40238	F	Black	23.5	64	60	722	No	No	No	Yes	No	None-Mild MR	73	69	100	96	16	110	58	4	[0 0]	0	2	0	0		0.5						38	29	104		32		9	100	1.37					38.3			12.9
41422	M	Caucasian	35.7	133	59	1288	No	No	Yes	No	Yes	None-Mild MR	133	57	97	84	18	112	52	2	[0 0]	2	0	0	0		1.4	47			17		<10	12			30		8.9	101	1.1		>60			38.1			12.5
41835	M	Caucasian	30.5	102	52	1772	No	No	Yes	Yes	Yes	None-Mild MR	78	58	100	89	20	146	74	1	[0 0]	0	0	0	0	O Positive	0.9	12			18		213	37	39	<2	35	194	8.7	104	0.92	102				27.8	17		8.3
41893	M	Black	36.1	114	55	300	No	No	No	No	No	None-Mild MR	13						59	0	[0 0]	0	0	0	0
42295	M	Caucasian	29.6	91	51	1054	No	No	No	No	Yes	None-Mild MR	83						65	2	[0 0]	2	0	4	2		1.2	15			19			17			25		8.7	91	0.9	19	>60	>60		34.5			12
42743	F	Caucasian	17.4	43	55	47	No	No	No	No	No	None-Mild MR	11						84	2	['PR' 0]	2	0	2	0		1166	14			20			50			26		9	104	1.42		33	38		29.4	52		9.9
44007	F	Caucasian	29.1	82	57.5	367	No	No	No	Yes	No	None-Mild MR	67	41	99	68	17	106	64	0	[0 0]	4	0	2	0		1.6	38			28		35	25	220		24		9.5	108	0.91					26.9	40		9.2
44016	M	Caucasian	23.5	70	55	1142	Yes	No	No	No	No	None-Mild MR	80						80	2	[0 0]	2	0	0	0
45585	M	Unknown/Other	34.4	115	65	544	No	No	Yes	No	Yes	None-Mild MR	67	64	96	73	20	118	78	2	[0 0]	0	0		1	B Positive	0.3	25	Positive	0.152777778	42		154	39	49	2	23	25.4	9.9	103	1.81	61				32.8			10.5
45629	M	Caucasian	20.9	64	62	732	No	Yes	No	No	No	None-Mild MR	35	96	94	86	20	135	65	2	[0 0]	2	0	0	0
46105	F	Black	38.4	102	53	2207	No	No	No	No	No	None-Mild MR	33						79	2	['PR' 0]	3	0	0	1
47284	M	Caucasian	29.1	92	54	1238	No	No	Yes	No	No	None-Mild MR	93						70	0	['PR' 0]	2	0	0	0		1.5	41			30	724		15			28		9	106	0.8	19				39	44		13.1
47514	M	Black	28.3	82	55	14	No	Yes	No	No	No	None-Mild MR	24	73	100	58	22	145	92	4	[0 0]	2	0	2	0		1.3	18			38			26	447	3	28		9	103	1.42					39	56		13.1
49675	M	Caucasian	24.4	0	62.5	50	No	No	No	No	No	None-Mild MR	82						71	2	[0 0]	2	0	0	0		1.8							23			24		9.3	103	1.06					40			13.4
50198	F	Caucasian	23.3	56	50	970	No	No	No	Yes	No	None-Mild MR	31	40	97	69	24	98	85	2	[0 0]	2	0	2	0	O Positive	2.6	10			38		127	52	28	<2	19		8.3	99	2.06					32.1			11.7
50816	M	Caucasian	21.1	0	61	1073	No	No	No	No	Yes	Mod-Severe MR	36	51	92	93	18	101	84	4	['PR' 0]	2	0	2	0		0.4	322			224		775	36	38	<2	22		8	100	2.04					29.7			10.2
51528	M	Caucasian	21.7	62	62.5	7	No	No	No	Yes	No	Mod-Severe MR	80	86	98	70	18	126	65	2	[0 0]	0	0	2	0		1.7	26			36	398	142	18			19		9.8	104	0.85		55			29.7		Negative	10.3
53650	F	Black	44.4	0	50	330	No	No	No	Yes	No	None-Mild MR	93						31	0	[0 0]	0	0	0	0		3						<10	8			29		10.2	100	0.85					36.8	46		12.4
54574	F	Caucasian	30.3	75	50	514	No	No	No	No	No	None-Mild MR	31						67	0	[0 0]	0	0	0	0	B Positive	2.1	16			28	3133		20	56		24		8.6	98	1.56					28.9		Negative	8.7
55185	M	Caucasian	24.0	76	62.5	62	No	No	No	Yes	No	None-Mild MR	51						83	4	['PR' 0]	2	0	2	6								297
55558	M	Caucasian	23.6	81	53	126	Yes	No	Yes	No	No	Mod-Severe MR	80	66	98	71	18	132	61	2	['PR' 0]	2	0	0	0	O Positive	1.1	66	Negative		49	614	876	18			25		9.4	102	0.65	19	46		25	41.1	37		13.8
57333	F	Black	42.2	0	55	482	Yes	No	Yes	No	No	None-Mild MR	96						58	2	[0 0]	0	0	0	0		1	19			20			16			27		9.5	102	0.73					37.6			12.3
58390	M	Caucasian	22.1	0	55	148	Yes	No	No	No	Yes	None-Mild MR	75	60	99	96	18	120	59	2	[0 0]	0	0	0	0		1.3	20			19			77	48		13		9.4	103	7.67					24.5	34		11
59606	M	Caucasian	18.6	57	55	418	No	No	No	No	Yes	None-Mild MR	43	63	100	97	15	88	45	4	[nan nan]	2	0	0	0	A Positive	0.8	31			23	383	49	20			24		8.7	108	1.03					25.6			8.3
59698	F	Caucasian	32.0	82	55	950	No	No	No	No	No	None-Mild MR	17	60	94	101	20	114	64	1	[0 0]	1	0	2	0	A Positive	1.5	22			25	433	31	10			19		9	105	1.32	104	45		21	25.4	18		8.6
60194	F	Black	29.9	84	59	1001	Yes	No	No	No	Yes	None-Mild MR	79	60	94	85	20	120	51	2	[0 0]	2	0	0	0	A Positive	0.9	34			35		345	10			24		7.6	105	0.92	15			28	28.9	28	Negative	9.5
60366	F	Black	26.1	71	54	805	Yes	Yes	No	Yes	No	None-Mild MR	45	76	96	66	16	124	84	4	['PR' 0]	4	0		0		1.1	12			23	581	718	20	<25	<2	24		9.4	100	0.94		40			35.2		Negative	11.9
62936	F	Black	27.3	0	50	286	No	No	No	No	No	None-Mild MR	97	83	99	79	22	137	49	0	[0 0]	4	0	0	0	O Positive	1	52	Negative		53		428	17	111	<2	26		9.4	111	0.65	79				34.7	35		10.9
68616	F	Caucasian	16.9	46	61	11	No	No	No	No	No	None-Mild MR	49	69	97	111	18	104	58	0	[0 0]	0	1	0	0	O Positive	1.9	15			26	425		18			26		8.1	103	0.62		>60	>60		18.5			6.3
72272	F	Black	30.3	0	62.5	1232	Yes	No	No	No	No	None-Mild MR	95						55	2	[0 0]	2	0	2	0		2.4	9			18	238		17			29		9.2	105	1.24					27.8	42		9.2
72331	M	Black	30.1	82	70	1754	No	No	Yes	Yes	Yes	None-Mild MR	37	63	98	90	18	91	69	1	[0 0]	2		0		B Positive	2	14			18		1364	17	187	4	23		10.1	106	1.16		47			37	33		12
72365	F	Black	32.6	0	61	403	Yes	No	No	No	No	None-Mild MR	18	66	98	76	18	130	67	2	[nan nan]	5		3		B Positive	1.2	24			28		761	43			27		8.8	111	2.2					26.4	62		8.6
72411	F	Caucasian	36.7	100	53	99	No	No	Yes	No	No	None-Mild MR	67	78	92	83	20	118	65	2	[0 0]	0	0	0	1		1.3	62			45			15			30		10.2	100	0.86					40.4	43		13.8
72810	M	Caucasian	38.4	132	50	810	No	No	No	No	No	None-Mild MR	68	57	92	78	20	117	67	2	[0 0]	0	0	0	0		1.3	14			13		45	41	28		34		8.9	101	1.43					34.4	39		11.6
74016	M	Caucasian	41.2	138	55	300	No	No	No	No	Yes	None-Mild MR	74	64	96	76	19	115	65	2	[0 0]	0	0	0	0	A Positive	0.4	45			40		411	29	36		27		8.4	100	1.48				25	24.5	30	Negative	8.4
74581	M	Caucasian	20.0	0	55	116	No	Yes	No	No	Yes	None-Mild MR	51						85	0	[0 0]	2	0	2	2
74717	F	Caucasian	28.0	74	54	2070	No	No	Yes	No	No	None-Mild MR	58	58	95	106	15	124	70	2	[0 0]	0	0	0	0		1.1	26			40	157	1011	8			27		7.6	106	0.43		>60			21.3	54		7.4
74762	M	Caucasian	30.6	99	62	562	No	No	No	No	No	None-Mild MR	10						56	2	['PR' 0]	2	0	0	0		1.6							53			27		9.2	101	5.49					39		Negative	13
77188	F	Caucasian	26.3	74	55	140	No	No	No	No	Yes	None-Mild MR	24	58	97	50	18	132	82	1	[0 0]	2	2	0	0		1.1	21			26			20	88	2	28		9.3	100	1.28		43			38.5	34		12.9
77209	F	Black	32.3	75	70	19	Yes	No	No	No	No	None-Mild MR	18	70	99	72	18	134	58	0	[0 0]	2	0	0	0		1.2	28			29		1265	23			29		9.3	100	7.41					32.2			10.6
77704	F	Caucasian	31.0	72	55	1452	No	No	No	No	Yes	None-Mild MR	35	70	97	71	20	100	88	2	[0 0]	0	0	0	2	A Negative	1.6	37			45	842	980	41	26	3	31		9.3	101	1.1					35.2	28		11.8
78321	M	Caucasian	31.9	107	55	52	No	Yes	No	No	No	None-Mild MR	48	55	96	68	20	103	69	2	[0 0]	2	0	0			0.3	26			39			60	54	3	26		8.2	94	1.46					40.4	24		13.8
80801	M	Caucasian	25.6	81	59	911	No	No	No	Yes	Yes	None-Mild MR	26	57	99	55	18	91	79	2	[0 0]	2	0	2	0	A Positive	0.3	22			33		248	25	74	2	21		9.3	102	1.02					48.8	59		16.4
80946	F	Caucasian	25.3	69	50	1954	No	No	No	No	No	Mod-Severe MR	29	61	96	89	22	96	83	4	['PR' 0]	0	0	0	0	O Positive	0.5					409	754	19	58	<2	26		9.2	106	0.99					26.3	24		9.5
81329	M	Caucasian	29.2	0	55	294	No	No	No	No	No	None-Mild MR	69						73	2	[0 0]	0	0	0	0
81615	M	Caucasian	41.5	126	52.5	419	No	No	No	No	Yes	None-Mild MR	99	68	97	73	20	117	60	0	[0 0]		0	0	0		3.1						64	18			26		9.2	106	0.81					41.8	23		14.5
81900	M	Caucasian	29.6	99	51	492	No	No	Yes	Yes	No	None-Mild MR	49						71	2	[0 0]	0	0	2	0
81949	M	Caucasian	29.0	97	50	401	No	No	Yes	No	No	None-Mild MR	79	63	94	89	20	111	74	2	['PR' 0]	0	0	0	0		1.3	28			47		154	13			28		9.4	102	0.9		>60			37.6			12.9
84098	M	Caucasian	27.2	91	50	1455	No	No	Yes	No	No	Mod-Severe MR	96	73	99	82	16	114	75	2	['PR' 0]	2	0	0	2	A Negative	0.8							16	131	<2	31		9.1	102	0.93					41.3	26		13.9
84925	F	Black	25.2	71	62.5	605	No	No	No	Yes	Yes	None-Mild MR	7						45	2	[0 0]	0	0	2	0
86117	M	Caucasian	33.3	102	56	495	Yes	No	No	Yes	No	None-Mild MR	66	71	95	71	20	132	59	2	['PR' 0]	2	0	2	0	A Positive	1.1	48			32			22			27		8.6	98	0.91				27	28.5			9.9
87242	M	Black	34.9	120	60	50	Yes	No	No	No	No	None-Mild MR	110	64	98	96	12	93	62	0	[0 0]	0	0	0	0	A Positive	0.8	51	Positive	0.152777778	59	873		27	153	<2	28		9.1	105	0.7	90			32	27.5	79		10.9
88262	F	Caucasian	30.0	72	55	932	No	No	No	No	Yes	None-Mild MR	47	54	97	118	20	94	79	2	[0 0]	2	0	0	0	B Negative	0.4	19			24	661	877	60	109		28		8.8	101	1.51					29.8	33		9.8
91137	M	Caucasian	36.4	125	54	783	No	No	Yes	Yes	Yes	None-Mild MR	38	73	97	65	19	149	53	0	[0 0]	0	0	0	0	B Positive	1	30			24			15	121		29		9.4	100	1.26					39.7	30		12.6
91466	F	Caucasian	25.0	62	53	776	No	No	No	No	No	Mod-Severe MR	63						62	0	[0 0]	2	0	0	0
94663	M	Black	17.6	54	54	301	Yes	No	Yes	No	No	None-Mild MR	5	70	92	83	18	110	69	0	[0 0]	2	2	0	1	O POS	0.5	13			17		3112	27	<25	2	34		8.6	101	4.5				26	32.1	46	Negative	10.1
94939	F	Caucasian	22.3	59	50	567	Yes	No	No	No	No	None-Mild MR	47						77	2	['PR' 0]	2	0	0	0		1.9	72			60			25			26		9.5	102	1.17					33.6			11.1
95092	F	Unknown/Other	25.0	66	57.5	147	No	No	No	No	Yes	None-Mild MR	54						71	3	[0 0]	4	0	0	0
95158	M	Caucasian	34.9	130	50	883	Yes	Yes	No	No	No	None-Mild MR	38	61	92	72	18	109	88	2	['PR' 0]	2	0	2	0	O Positive	2	11			21	184	238	25	37	<2	34		9.7	95	1.6				28	35.3	36		11.9
95615	M	Caucasian	32.0	113	62.5	655	No	Yes	No	No	No	None-Mild MR	44	64	97	82	20	146	83	1	[0 0]	1	0	0	0		1.6							30			25		8.9	101	1.9		36	44		43.4			14.4
97003	F	Black	42.6	105	58	664	Yes	No	No	No	No	None-Mild MR	25						73	0	[0 0]	0	0	2	0	A POS	2.9							40			22		9.6	106	1.7					41.7			14.1
98243	F	Caucasian	35.8	95	81	614	No	No	No	No	No	None-Mild MR	63						62	0	[0 0]	0	0	0	0
99654	M	Caucasian	26.7	97	52	368	Yes	No	No	Yes	Yes	None-Mild MR	78						65	2	[0 0]	4	0	0	0			30							114												39
99694	M	Black	31.2	93	50	236	Yes	No	No	Yes	No	None-Mild MR	8	50	99	83	20	92	42	2	[0 0]	0	2	2	0	O Positive	2					576		47			34		9.1	100	10.2					35.3			12.1
101326	F	Black	39.6	118	55	1070	No	No	Yes	No	Yes	None-Mild MR	45	88	98	62	20	120	66	2	['PR' 0]	0	0	0	0		1.5							51			31		9.9	105	2.04		26			33.4			11.1
102208	F	Caucasian	22.7	60	50	488	No	No	No	No	Yes	None-Mild MR	61	38	98	82	20	143	67	2	[0 0]	2	0	0	0	O Positive	1.1	35			37		182	8	62	5	28		9	104	0.78					35	34		11.7
103066	F	Caucasian	28.5	73	52.5	624	No	No	No	No	No	None-Mild MR	62						64	2	[0 0]	0	1	0	0
104627	M	Caucasian	22.4	65	50	22	No	No	No	No	No	None-Mild MR	38	70	100	70	18	136	84	4	[0 0]	2	0	0	0	A Positive	1.6							18			29		9.4	106	0.87					32.6			10.2
106352	F	Black	28.7	78	60	980	No	No	No	Yes	No	None-Mild MR	45	59	97	98	18	92	64	5	[0 0]	4	0	2	0	O Positive	2	21	Negative		29		1664	57	130	<2	20		8.2	82	2.38		13		21	28.6	77		9.3
108488	F	Caucasian	25.4	65	50	261	No	No	No	Yes	No	None-Mild MR	17	50	96	57	18	142	75	2	[0 0]	0	0	2	6		2.6					363		17			26		9.2	108	0.6					35.8			12.3
109037	M	Caucasian	34.9	113	50	372	No	No	No	No	No	None-Mild MR	62	64	100	65	18	170	67	2	[0 0]	2	0	0	0	A Positive	1	29			24	317	987	27	92	<2	28		9.4	105	0.52				24	27	27		9
109107	F	Caucasian	32.9	87	50	1660	No	No	No	No	No	None-Mild MR	54	48	97	66	18	103	78	4	['PR' 0]	4	0	0	0		2.1	18			25			26			30		9.6	100	1.32		39			45.2			15.1
109810	F	Unknown/Other	29.0	0	62.5	1665	No	No	No	Yes	No	None-Mild MR	53	64	97	106	21	117	76	2	[0 0]	0	0	1	0	O Positive	0.4	11			15		139	8			20		6	109	1.32				20	26.1	15		8.8
109993	M	Black	36.2	108	55	696	No	No	No	No	No	None-Mild MR	14	43	95	76	19	70	61	6	['PR' 0]	0	0	2	0	O POS	0.4	28			23		1845	24	69	2	28		8.6	94	5.5	12				31.1			10.9
111998	F	Black	26.6	75	62.5	135	Yes	No	No	No	No	None-Mild MR	10	66	97	105	20	187	74	2	[0 0]	2	0	0	0	B Positive	4.4	208			317	867	201	56	291	14	25		10.6	97	4.77					27.9	32		6.3
112967	M	Black	17.5	57	50	417	No	No	No	Yes	No	None-Mild MR	12	64	98	86	18	118	65	2	['PR' 0]	2	0	0	0	A Positive	1.1	5			8		655	44	<25	<2	24		9.1	103	6.31	105				31.6	46		10.3
114417	M	Caucasian	24.1	0	60	1433	No	No	No	No	No	None-Mild MR	144						30	0	[0 0]	0	0	0	0
116073	M	Black	35.2	99	51	1428	No	No	Yes	Yes	No	None-Mild MR	71	96		62		170	66	2	[0 0]	2	0	0	0	O POS	3.3							22			23		10.1	105	1.2					38.5			12.6
117318	F	Unknown/Other	35.4	101	50	1534	No	No	No	No	No	None-Mild MR	60	54	100	77	16	115	83	2	[0 0]	2	0	0	0	O Positive	1.9	19			19	299		31			32		8.8	102	1.23		36			29.6	56		9.9
117523	M	Caucasian	20.7	71	55	1240	No	No	No	No	No	None-Mild MR	95	79		88	18	139	65	0	[0 0]	0	0	0	0	O POS	0.5	23			38		399	4			29		8.7	95	0.5					37.7	25		12.6
117601	F	Black	36.7	106	62.5	8	No	No	Yes	No	No	None-Mild MR	33	63	98	74	16	125	76	1	[0 0]		0	0	0									19			26		9.2	106	1.1					27.9	56	Negative	9.6
117756	F	Caucasian	29.8	81	62.5	303	No	Yes	No	No	No	None-Mild MR	65	49	95	86	18	108	61	2	['PR' 0]	2	0	0	0	O Positive	0.4	38			28		962	59			23		9.8	124	1.14		>60		29	28.7			9.6
118166	F	Caucasian	32.4	83	55	656	No	No	No	No	No	None-Mild MR	62	54	93	66	18	103	60	4	[0 0]	0	0	3		A Positive	1.1	25			43	262	22	11	31	<2	27		9.1	103	0.62				22	22.8	37		6.9
118620	F	Caucasian	40.8	0	51	584	No	No	No	No	No	None-Mild MR	109						40	2	['PR' 0]	0	0	0	0		1.8	79			56			13			30		9.5	103	0.61					31.2			10.8
119081	F	Black	32.5	78	62.5	1500	No	No	No	Yes	Yes	None-Mild MR	23	92	100	65	18	142	53	2	[0 0]	2	0	2	0		2.4	49			60			22	169	3	22		8.9	111	2.64					28.1			9.2
119086	M	Caucasian	25.3	71	62.5	184	Yes	No	No	No	No	None-Mild MR	80						68	0	[0 0]	0	0	0	0		1.3	12			16			97			23		9.5	89	4.96					44.4			14.5
119096	M	Caucasian	27.4	89	55	714	No	No	No	No	Yes	None-Mild MR	91						32	0	[0 0]	0	0	0	0
119173	M	Black	43.4	133	50	948	Yes	No	No	No	No	None-Mild MR	92						67	0	[0 0]	2	0	0	0		4.2	19			20		90	14			23		9.3	105	0.92					43.6	52		14.3
119329	M	Caucasian	23.9	65	55	1047	No	No	Yes	Yes	Yes	None-Mild MR	38						82	2	[0 0]	0	0	2	0		0.8						178	27			23		9.2	104	1.96					31.9			11
120112	F	Black	17.4	0	66	1085	No	No	No	Yes	No	None-Mild MR	66						79	2	['PR' 0]	2	0	2	0		0.9	10			17			15			25		10.5	111	1.12					32.5			10.7
120146	M	Caucasian	31.3	96	62.5	1942	No	No	No	No	No	Mod-Severe MR	26	55	93	60	20	143	64	2	['PR' 0]	0	0	2	0
120311	M	Caucasian	27.4	77	62.5	656	Yes	No	Yes	Yes	Yes	None-Mild MR	73	66	97	52	20	124	49	2	[0 0]	0	0	0	0		0.9							30			26		9.5	105	1.31					34.5			11.5
120741	F	Caucasian	20.1	53	62.5	20	No	No	No	No	No	None-Mild MR	42						78	2	['PR' 0]	2	0	0	0
120815	F	Caucasian	29.0	77	50	722	No	No	No	No	Yes	None-Mild MR	36						59	4	['PR' 0]	2	0	0	0		1.6	23			21			15			27		10	100	0.81					40.5			13.9
121234	M	Black	23.8	73	74	26	No	No	No	No	No	None-Mild MR	56						69	2	['PR' 0]	2	0	2	0
121625	M	Caucasian	28.9	102	55	1773	No	No	No	No	No	None-Mild MR	61	73	98	90	16	127	62	0	[0 0]	0	0	0	0	O Positive	0.7	18			23		77	43			23		9.3	110	1.84		32			26			8.6
121982	M	Caucasian	25.8	78	55	1115	No	No	No	Yes	Yes	None-Mild MR	41	58	98	53	20	107	83	1	[0 0]	2	0	1	s/p AVR	A Positive	0.7	39			28		1412	21	155	13	29		7.9	107	1.13					35.6	44		10.7
121995	M	Black	27.2	91	62.5	484	Yes	No	No	No	Yes	None-Mild MR	92	51	98	95	20	114	56	0	[0 0]	0	0	0	0	B Positive	0.7	126			268		613	72	362	2	23		9	100	2.72				25	25.9			9.1
122493	M	Caucasian	22.7	80	62.5	1175	Yes	No	No	No	No	None-Mild MR	101	60	96	85	18	110	68	2	[0 0]	0	0	0	0	O Positive	0.5	18			34	503	801	22	89	<2	33		7.7	102	0.63		>60			23.8	35		7.7
122640	M	Caucasian	23.2	67	62.5	753	Yes	No	Yes	No	No	None-Mild MR	41	48	99	61	20	75	86	0	[nan nan]			3		A Positive	0.7	31			30		1792	51			26		8.6	105	1.9					25.5	36		8.8
122719	F	Black	31.2	70	54	1510	No	No	No	No	Yes	Mod-Severe MR	34	100	100	80	22	160	66	0	[0 0]	0	0	0	0									23			29		10.2	98	0.9					36	91		12
123012	F	Caucasian	24.2	70	62.5	1632	Yes	No	No	Yes	No	None-Mild MR	64	66	97	78	20	116	67	2	[0 0]	2	0	0	0	A Positive	0.3	14			15			49			28		9.4	105	1.29					28.3			9.9
124208	M	Black	23.7	75	53	77	No	No	No	No	No	None-Mild MR	90						58	2	[0 0]	2	0	2	0			42			74			11			26		9.5	99	0.95
124271	M	Caucasian	11.4	0	50	6	No	Yes	No	No	Yes	Mod-Severe MR	127	54	99	101	17	101	25	0	[0 0]	0	0	0	0	O Positive	1	19			29	753		17			28		9.6	95	<0.30	86			27	24.5		Negative	7.9
124363	M	Caucasian	39.3	107	50	746	No	No	No	Yes	Yes	None-Mild MR	44	72	100	86	20	142	72	2	[0 0]	0	0	0	0	O Positive	1.2	60			51		26	29	45		27		8.3	92	1.71					30.2	43		10.3
124405	M	Black	33.2	85	62.5	10	No	No	No	No	No	None-Mild MR	30	60	98	95	20	138	60	2	[nan nan]	0	0	0	0	B Positive	2.1	76	Negative		99		969	24	993	2	27	186	8.5	105	1.63	18			17	43	47		14.3
124530	M	Black	20.7	73	58	105	No	No	No	No	No	None-Mild MR	108						58	2	[0 0]	0	0	1	0									25			28		9.7	99	1.36
124629	F	Caucasian	29.0	79	52.5	7	No	Yes	No	No	No	None-Mild MR	62						50	2	[0 0]	0	0	0	0			24			23			17			28		9.6	105	0.86					40.5	68		13.4
125203	F	Black	38.3	108	62	302	No	No	No	No	Yes	None-Mild MR	63	73	100	116	20	94	45	6	['PR' 0]	4	0	0	0		1	23			69		821	39			27		9.2	95	1.32	4	43		29	35	25		11.7
125379	M	Caucasian	29.0	89	55	97	No	No	No	No	No	None-Mild MR	66						72	0	[0 0]	2	0	0	0
125463	F	Unknown/Other	41.4	96	50	1298	No	No	No	No	Yes	None-Mild MR	31	66	97	63	18	118	72	2	['PR' 0]	0	1	0	4	A Positive	0.7	5	Negative		23	1038	2354	39	<25	3	27		8.4	108	1.1					30.7	43		10.5
127072	F	Black	34.2	96	62.5	1165	Yes	Yes	No	Yes	Yes	Mod-Severe MR	91	91	97	85	18	136	40	2	['PR' 0]	2	0	0	0	O POS	2.6	41			79	563	72	18	327	7	23		7.7	103	0.9	110				27.3	15		8.9
127081	M	Caucasian	35.5	122	59	1556	No	No	No	No	No	None-Mild MR	114	60	96	56	16	91	56	2	[0 0]	0	0	2	2	O Negative	1.1	31			30		151	16			28		8.9	100	0.8				21	23.6			7.9
127868	M	Caucasian	19.0	55	53	804	Yes	No	Yes	Yes	Yes	None-Mild MR	9	53	97	75	20	129	55	2	['PR' 0]	0	0	0	0	A Negative	1	15			31			65	99	<2	29		9	100	9.54					39.3	14		13
127963	F	Caucasian	20.3	50	66	1337	No	No	No	Yes	No	None-Mild MR	79						34	2	[0 0]	2	2	0	s/p AVR with mild AS		1.5	34			28		232	15			29		9.8	104	0.54					39.4			13
128357	M	Caucasian	38.0	138	71	515	No	No	No	No	No	Mod-Severe MR	104						68	2	['PR' 0]	2	0	0	0
128546	M	Black	66.4	0	63	452	Yes	No	No	No	No	None-Mild MR	38						50	0	[0 0]	0	0	0	0		3.4							19			27		9.7	103	1.27					45.5	36	Negative	15
128628	M	Black	29.4	93	56	1224	Yes	No	Yes	No	No	None-Mild MR	74	91	100	90	16	147	57		[nan nan]	0	0	0	0	O Positive	0.3	22			18		105	105	460		22		9.4	102	6.49	34	54		20	25.9	16		4.7
128629	M	Caucasian	29.4	101	50	658	Yes	No	No	Yes	No	None-Mild MR	70						68	2	[0 0]	0	0	0	0		2.4	35			22		43	86			26		9.9	99	2.43					38.2	40		13.1
128768	M	Black	30.3	80	57.5	609	No	Yes	No	No	No	None-Mild MR	30	74	95	80	20	126	57	2	['PR' 0]	5	0	2	0		1.2	22	Positive	0.263888889	24		272	31	54	3	26	157	8.6	105	1.82	81	37			24.9	12	Negative	8.4
129007	M	Caucasian	30.1	95	50	549	No	No	No	No	Yes	None-Mild MR	156	56	100	76	16	101	27	0	[0 0]	0	0	2	0		2							26			24		10.2	100	0.9					48.9			15.3
129339	F	Black	30.4	88	62.5	346	No	No	No	No	No	None-Mild MR	84	73	97	118	20	123	51	2	[0 0]	0	0	0	0	O POS	0.9	12			18			12			30		9.4	105	0.7					41.9	48		14.1
129460	M	Caucasian	27.5	82	50	56	No	No	No	No	Yes	None-Mild MR	43	55	100	72	34	86	84	2	['PR' 0]		s/p MVR	0	s/p AVR	O Positive	0.7	30			30		889	45	116	<2	19		7.6	116	1		>60		28	32.7	12		10.8
129573	F	Black	21.0	52	56	1032	No	No	No	Yes	Yes	None-Mild MR	30	57	99	60	18	119	92	6	[0 0]	4	0	2	0		1.3	20			53		710	73	133	<2	30		9.6	100	2.13					36.4			11.9
130471	M	Caucasian	32.2	91	50	157	No	No	Yes	No	No	None-Mild MR	20	64	100	74	20	143	69	2	['PR' 0]		0	0	0	O Positive	1.2	48			22		274	93			22		7.7	110	4.55		7			28.6	45	Negative	9.3
130795	F	Unknown/Other	28.1	72	55	327	No	No	No	No	Yes	None-Mild MR	16	56	97	75	18	116	88	0	[0 0]	2	0	2	0		2.4	21			26	745	678	17	30	<2	29	3.2	8.1	98	1.2	50	42			34.1	36	Negative	9.8
130917	M	Caucasian	27.1	88	60	18	No	No	No	No	No	None-Mild MR	68	65	96	96	18	81	57	2	['PR' 0]	2	0	2	0	O Positive	1.6	22			47	814	1478	83	60	2	25		8.4	99	1.62				26	41	24		13.1
131477	M	Caucasian	28.4	75	60	455	No	No	No	No	Yes	Mod-Severe MR	60						56	2	[0 0]	2	0	0	0																1.2
132074	M	Caucasian	25.6	72	54	278	No	No	No	No	Yes	None-Mild MR	94						35	2	[1 0]	0	0	0	0		1.7						33													41.8			14.3
132760	F	Caucasian	24.9	0	55	465	No	No	No	Yes	Yes	None-Mild MR	75	50		69	12	127	63	2	[nan nan]	2	0	0	0		0.4	150			37			54	42	<2	21		8.7	116	1.4					26.6	41		8.6
132800	F	Unknown/Other	23.0	57	67	1266	No	No	No	No	No	None-Mild MR	41						80	4	[0 0]	2	0	0	0
132953	F	Black	17.4	0	53	345	Yes	No	No	No	No	None-Mild MR	84	70	100	77	16	148	55	2	[0 0]	1	0	3	1	Asub Positive	2.3	14			15			89			25		9	102	5.21					28.3	77	Negative	9.4
133077	F	Caucasian	24.2	0	50	455	No	No	Yes	No	Yes	None-Mild MR	87						61	5	[0 0]	0	1	0	0
133484	M	Black	26.9	85	52	1519	No	No	Yes	Yes	Yes	None-Mild MR	35	103	95	137	18	173	59	6	[0 0]	5	0	0	0		1	55			38		862	63			20		9.4	108	3.19					34.4	20		11.6
133534	F	Caucasian	36.8	113	62.5	195	No	No	No	No	No	None-Mild MR	74	70	96	92	18	120	71	2	['PR' 0]	2	0	0	0	O Negative	0.3	64			32			28	58	2	20		8.4	114	0.54		>60		22	31	91		9.6
134747	F	Caucasian	38.7	93	62.5	1057	No	No	No	Yes	Yes	None-Mild MR	48						67	4	['PR' 0]	2	0	0	4		2.4					476	149	8			32		9.1	99	0.77					44.7			15.1
134769	F	Black	36.3	0	60	771	Yes	No	Yes	Yes	Yes	None-Mild MR	94						46	2	['PR' 0]	2	0	0	0		2.8	97			56		112	8			29		9.1	102	0.76					36.5	45		12
134820	M	Caucasian	33.8	107	55	394	No	No	No	No	Yes	None-Mild MR	59	82	96	77	20	130	66	2	[0 0]	4	0	2	2	A Positive	0.7	35			40		133	29			32		9	99	1.27					36.6	25	Negative	12.3
134977	M	Caucasian	24.9	88	62.5	1061	Yes	No	No	Yes	No	None-Mild MR	123	94	94	102	20	196	60	0	['PR' 0]	0	0	0	0	A Positive	1.8	29			21			19	72	2	26		9.7	99	0.99					44.3	10		14.8
135235	F	Unknown/Other	32.5	94	55	1073	No	No	No	No	No	None-Mild MR	57	73	96	87	18	137	70	2	[0 0]	0	0	0	0		2.1						16	16	48	<2	28		9.6	99	0.98					35.5	64		11.8
135279	F	Caucasian	24.3	60	62.5	1479	No	No	No	No	No	None-Mild MR	24	58	95	80	25	59	58	2	[0 0]	0	0	0	0	A Positive	0.7	88	Positive	0.152777778	94	1384	297	76			29		8.7	111	2.1				28	28.6	32	Negative	9.6
135332	M	Caucasian	29.2	81	52.5	356	No	No	No	No	No	None-Mild MR	62	67	92	67	18	126	88		[0 0]	2	0	0	0		1.1	30	Positive	0.097222222	29	627		54	<25		27		9	101	1.33					35.5	20		12.1
136069	M	Black	39.3	107	63	154	No	No	No	No	No	None-Mild MR	82	84	99	96	18	170	28	6	[0 0]	0	0	3	0	A Positive	1.1	113			37			98			28		9.2	96	2.4				30	23.2			7.6
136092	M	Black	41.7	128	62.5	22	No	No	No	No	No	None-Mild MR	94	118	98	62	18	170	49	2	['PR' 0]	2	0	2	0		1.2	31			82		41	12	855	10	33		10.1	100	0.87					46.5	34		17.8
136167	M	Caucasian	21.4	62	54	588	Yes	No	No	No	Yes	None-Mild MR	94	63	99	99	17	126	56	2	[0 0]	0	0	0	0	O Negative	0.2	26			33	237	1480	29			23		9.2	105	2.29		>60	>60	22	25			8.3
136283	F	Black	38.2	104	50	1323	No	No	Yes	Yes	No	None-Mild MR	72	88	100	76	20	138	59	2	[0 0]	2	0	0	0		1.3	11			16			19			24		9.5	95	1.97	39				33.4			11.6
137013	M	Caucasian	25.2	72	62.5	380	No	No	No	No	No	None-Mild MR	55	67	94	50	20	122	68	0	['PR' 0]	2	0	0	0		1.5	37			See Comment		161	28			30		9.3	94	1.75					44.7			15.3
137099	M	Caucasian	41.1	157	51	665	No	No	No	Yes	No	None-Mild MR	73						51	0	[0 0]	0	0	0	0
137450	M	Caucasian	38.9	0	62.5	201	No	No	No	No	No	None-Mild MR	120						45	0	[0 0]	0	0	0	0		1.2	25	Negative		38		47	20			25	16	9.3	104	1.15	14				39	31		13.1
137588	M	Caucasian	27.7	85	55	2187	Yes	No	No	No	No	None-Mild MR	26						85	2	[0 0]	2	0	2	0		1	24			16	226	889	102			31		9.2	97	4.3		13			28.5	64		9
137720	F	Caucasian	25.0	68	52	332	Yes	No	No	No	No	None-Mild MR	60	41	96	122	15	45	69	0	[nan nan]					O Negative	1.1	58			57		169	19			28		9.4	106	0.52					33.5	28		11.3
137780	F	Caucasian	26.3	74	59	153	Yes	No	Yes	No	No	None-Mild MR	43						75	4	[0 0]	4	0	2	2		0.6	17			19	180	569	20			23		9.1	100	1.18					36.7	53		12.6
138144	M	Caucasian	23.1	84	52	172	No	Yes	No	No	No	Mod-Severe MR	69	85	98	80	20	130	66	2	['PR' 0]	0	0	0	0		0.8							14	94		29		9.2	104	0.63					45.3			15.5
138216	F	Caucasian	23.9	0	50	581	No	No	No	No	Yes	None-Mild MR	72	55	95	66	20	120	71	2	[0 0]	2	0	0	0
138869	F	Caucasian	16.1	40	62.5	730	No	No	No	Yes	No	None-Mild MR	37	46		73		100	71	2	[0 0]	2	0	0	0	A Positive	0.8	18			27	430		18			27		9.3	110	0.74					31.9	49	Positive	10.9
139209	F	Unknown/Other	29.3		62.5	683	Yes	No	No	No	No	None-Mild MR							55	2	[0 0]	2	0	0	0								33	13			26		9.2	95	1.1		52
139217	M	Caucasian	43.3	129	55	1251	No	No	No	No	No	None-Mild MR	142	71	100	92	18	116	26	2	[0 0]	0	0	0	0	No Type Determined Positive	1.2	30			44			7			27		8.9	101	0.36					31.4			10.5
139681	M	Unknown/Other	27.2	86	62.5	27	No	No	No	No	Yes	None-Mild MR	91						57	0	['PR' 0]	0	0	0	0			50			30			18			28		9.6	102	0.94						45
139777	F	Caucasian	24.2	66	55	45	No	No	No	No	No	None-Mild MR	32						76	0	[0 0]	2	0	0	0																1.46		35
140220	M	Caucasian	38.2	104	50	2513	Yes	No	No	No	No	None-Mild MR	88						36	2	[0 0]	0	0	0	0
140703	F	Black	23.5	0	62.5	182	No	No	No	No	No	None-Mild MR	39						70	2	[0 0]	2	0	0	0									14			27		9	107	1.6		32
141264	M	Caucasian	28.3	100	62.5	398	No	No	No	No	No	None-Mild MR	75						75	0	[0 0]	2	0	2	0		0.7	12			20		156	20			29		8.7	102	1.3		53		32	43.2			13.2
141654	F	Caucasian	47.6	118	52	647	No	No	No	No	No	None-Mild MR	66						53	2	[0 0]	2	0	0	0		1.5						26	20			23		9.4	103	1.09					38.5	35		13.4
142241	F	Black	21.2	56	50	711	No	No	No	No	No	None-Mild MR	66	98		111	18	148	38	0	[0 0]	0	0	0	0		1.6	39			34		189	23	74		21		8.8	111	1.85					32.8	87		10.9
142426	M	Black	35.0	117	60	62	No	No	No	No	No	None-Mild MR	76						53	0	[0 0]	2	0	2	0
142648	F	Caucasian	32.8	92	65	958	Yes	No	No	No	No	None-Mild MR	55	40	96	71	20	98	52	0	[0 0]	2	0	0	0	A Positive	2.3	22			16	258	36	96			26	8.6	9.1	97	3.79	34	27			28.5	39		9.7
143017	M	Caucasian	29.7	86	50	1446	No	No	No	No	No	None-Mild MR	113						48	0	[0 0]	0	0	0	0
143047	M	Unknown/Other	34.6	105	55	1676	No	No	No	Yes	No	None-Mild MR	86	87	94	70	20	141	51	2	[0 0]	0	0	0	0	AB Negative	1.1	83			118		31	20			32	274	9.5	101	1.04	83				31.8	26		10.8
143157	M	Caucasian	24.1	72	55	825	No	No	No	Yes	No	None-Mild MR	62						78	0	[0 0]		0	1	0
143383	F	Black	23.1	65	54	484	No	No	No	Yes	No	None-Mild MR	97						30	0	[0 0]	0	0	0	0		1.5	28			21		62	18			22		8.8	107	0.76					35.5			11.5
143394	F	Caucasian	29.2	77	57	1980	No	No	No	No	No	Mod-Severe MR	48	60		68	20	100	62	0	[0 0]	2	0	2	0	A POS	0.5	13			16		728	13			24		9.4	99	0.8					34.1			11.4
143475	F	Caucasian	23.5	62	53	206	Yes	No	No	No	No	None-Mild MR	21	66	96	56	20	102	53	2	['PR' 0]	0	0	0	0	A Positive	0.3	21			22	679	195	78	26	<2	16		9.3	106	3.47					28.9	24	Negative	9
143699	F	Black	20.3	57	60	1838	No	No	No	No	Yes	None-Mild MR	62	42	98	78	22	69	71	1	[0 0]	2	0	0	0	O Positive	0.6	24			25	1127	1769	22	<25	<2	27		8.2	103	4.2					31.4	12	Negative	10.1
143773	M	Caucasian	25.4	85	50	2091	No	No	No	Yes	Yes	None-Mild MR	57						46	2	[0 0]	0	0	0	0
144118	F	Black	42.4	98	59	484	No	No	No	No	No	None-Mild MR	23	58	96	72	20	131	73	2	[0 0]	2	0	2	0	A Positive	0.6	213			212		52	115			15		10.6	91	2.2					15.3	36		4.7
144327	M	Caucasian	26.3	76	50	1407	No	No	No	Yes	No	None-Mild MR	81						57	0	[0 0]	2	0	2	1																						49
144922	F	Black	28.9	74	52	763	Yes	No	Yes	Yes	Yes	None-Mild MR	16	140	93	94	20	188	62	4	[nan nan]	2	0	2	0	O Positive	0.6	20			43			38			24		9.2	82	2.6					40.7			13.6
145265	F	Caucasian	26.7	0	57	392	No	No	No	Yes	No	Mod-Severe MR	70						77	1	[0 0]	2	0	0	0									36			29		10.4	101	1.2
146118	M	Unknown/Other	22.7	80	61	1454	No	No	No	No	No	None-Mild MR	32						85	2	['PR' 0]	2	0	2	4		1.3	28			26			30			31		9.2	107	1.46					42.4			14.2
146303	M	Caucasian	23.7	75	50	1483	No	No	No	No	No	Mod-Severe MR	11	49	98	72	9	138	68	2	['PR' 0]	2	0	0	0	O Positive	0.6	15			44	745		28			31		10.2	96	5.75	99				27.5	43		9
146356	M	Caucasian	35.3	102	62.5	807	No	No	No	Yes	Yes	None-Mild MR	76						41	0	[0 0]	0	0	0	0
146869	F	Unknown/Other	22.7	60	55	1610	No	No	No	No	No	None-Mild MR	57	66	100	79	20	105	65	0	[0 0]	2	0	0	0		1.1	24			54		403	11			27		8.4	99	0.73	93	>60			29.6			9.2
147268	F	Black	26.0	71	50	1810	Yes	No	Yes	Yes	No	None-Mild MR	53	60	97	76	18	100	63	0	[0 0]	0	0	0	0		2.6	25			18		23	15	46	<2	25		9.8	105	0.82					37.2	55	Negative	12.4
147529	F	Unknown/Other	30.3	68	56	560	No	No	No	No	No	None-Mild MR	36	54	93	70	16	127	88	4	[4 0]	4	0	4	0	AB Positive	0.2	37			29		304	30	25	2	21		8.8	110	1.02		>60		22	33.4	<5		11.3
147533	M	Caucasian	23.4	0	50	509	No	No	No	Yes	Yes	None-Mild MR	65						75	2	[2 0]	2	s/p MVR	2	0		1.3	16			27			18			31		9.2	106	1.17		>60			39.8			13.4
147557	F	Caucasian	29.3	0	68	1967	No	No	No	No	No	None-Mild MR	64						67	2	['PR' 0]	2	0	0	0
147979	M	Black	32.7	96	50	510	No	No	No	Yes	No	None-Mild MR	75		100	105	18		55	2	['PR' 0]	0	0	4	0		0.5	16			39			28	59	2	30		8.3	96	2.85					24.8	7		8.2
149104	F	Caucasian	39.6	108	50	2213	No	No	No	Yes	No	None-Mild MR	87						38	2	[0 0]	2	0	0	0		2.1							17			26		8.4	107	0.9		>60			25.7			8.7
149339	F	Caucasian	29.3		55	228	No	No	No	No	No	None-Mild MR							81	2	[0 0]	2	0	0	0		1.7	137			77			23			31		8.3	105	0.6		>60			38.2			12.9
149865	F	Caucasian	28.8	76	53	183	Yes	No	No	No	No	None-Mild MR	42	57	92	88	20	119	68	4	[nan nan]	2	0	0	0	O Positive	0.4	72			72			14	292		25		7.8	104	0.54		19		11	27.4	20		9.4
150093	M	Black	20.6	65	50	1217	No	No	No	Yes	No	None-Mild MR	58						74	2	['PR' 0]		0	0	0								57
150109	M	Caucasian	25.6	0	62.5	1183	No	No	No	Yes	No	None-Mild MR	50						87	4	[0 0]	2	0	0	0		1							23			28		9.6	105	1					30.7			10.3
150114	M	Caucasian	40.4	139	62.5	523	No	No	No	No	Yes	None-Mild MR	47	60	93	66	20	102	62	2	[0 0]	0	0	0	0	A Positive	0.7	40			32		412	40			27		8.1	104	2.97		45		21	24.2	44	Negative	7.8
150541	M	Caucasian	33.2	0	60	1089	Yes	No	No	No	No	Mod-Severe MR	70						60	0	['PR' 0]	0	0	0	0			48			55			21			31		9.6	105	1.4		54	>60			22
150731	F	Caucasian	29.3	0	54	912	No	No	No	No	No	None-Mild MR	113						36	1	[0 0]	1	0	0	0
150746	M	Unknown/Other	30.8	0	51	495	No	No	No	No	No	None-Mild MR	99						54	0	[0 0]	0	0	2	0
150776	F	Caucasian	25.8	0	55	2331	Yes	No	No	Yes	No	None-Mild MR	82	64	95	78	16	107	61	0	[0 0]	0	0	0	0
151242	F	Caucasian	28.0	74	50	1144	No	No	No	No	No	None-Mild MR	41	40		77		100	71	4	['PR' 0]	3	0	0	0	O NEG	1.5	23			36		608	17	82	2	30		9.4	102	0.8					30.6	77		10.2
151366	F	Black	26.3	61	62.5	1066	No	No	No	No	No	None-Mild MR	68	103	100	93	16	183	38	0	[0 0]	2	0	0	0	O Positive	3.5	34			25	752		9	119	6.1	23		8.4	103	0.95		>60		21	33.7	56		14.4
151376	M	Black	33.5	0	53	1071	Yes	No	No	Yes	Yes	None-Mild MR	64	54	100	104	20	118	54	2	[0 0]	0	0	0	0	A Positive	1	153			189		950	38	929	2	28		9.8	97	2.31		>60		23	25.8	20		8.7
151560	F	Caucasian	17.0	45	62.5	1320	No	Yes	No	No	Yes	None-Mild MR	25	54	100	85	21	102	50	2	[0 0]	0	2	0	0	O Positive	0.3	184			103			11			28		9	105	1.07				24	26.3			9.2
151676	M	Black	28.4	0	50	1077	Yes	No	No	Yes	No	None-Mild MR	34						63	2	[0 0]	2	0	0	0									17			29		9.5	104	1.34
152021	F	Black	52.1	147	60	546	No	No	No	No	Yes	None-Mild MR	52	114	100	83	33	213	45	2	[0 0]	2	0	0	0	A Positive	4.8	16			15		139	15	123	<2	24		8.6	104	0.93					27.4	31		7.1
152104	F	Unknown/Other	25.7	70	62.5	1285	Yes	No	No	Yes	No	None-Mild MR	81						50	2	[0 0]	2	0	0	0		1.5	36			27			26			30		9.3	103	1.21					33			10.9
152219	F	Caucasian	28.3	0	55	91	No	No	No	No	No	None-Mild MR	92						55	2	[0 0]	2	0	0	0
152257	F	Black	38.3	103	70	953	No	No	Yes	No	Yes	None-Mild MR	4						49	2	[0 0]	4	0	0	0	O Positive	1.4	32	Negative		22	1136		47			27		9.3	94	18.73					32.1	31	Negative	10.9
152473	F	Black	18.6	32	60	2388	No	No	Yes	No	No	Mod-Severe MR	75	55	97	89	23	99	50	2	['PR' 0]	0	0	0	0	O Positive	1.2	7			20		2795	17	64		22	33.4	10.3	101	3.49	65			22	33		Negative	9.2
152717	M	Black	27.2	74	56	39	No	No	No	No	Yes	None-Mild MR	48						61	6	['PR' 0]	0	0	2	0		0.5	38			37	1825	1600	36	205		33		8.8	100	1.16					34.6		Negative	11.1
152734	M	Caucasian	34.9	117	50	243	No	No	Yes	Yes	No	None-Mild MR	98	60	98	74	22	107	62	0	[0 0]	0	0	0	0	O Negative	0.3	38			24			27			26		7.7	105	1.07				29	29.8	63		9.9
152844	M	Caucasian	24.3	79	55	458	No	No	No	Yes	Yes	None-Mild MR	52						85	2	[0 0]	2	3	0	1								216	24			29		8.6	103	1.2		58
153124	M	Unknown/Other	26.8	85	50	344	No	No	No	Yes	No	None-Mild MR	50						32	6	[0 0]	2	0	0	0		1	60			43			17	317		27		8.9	102	1.2		>60			40.5	83		14
153933	M	Black	43.8	134	54	1397	Yes	No	No	Yes	No	None-Mild MR	62						45	0	[0 0]	0	0	0	0																						49
153997	M	Caucasian	50.1	147	52	569	No	No	No	Yes	No	None-Mild MR	108						57	0	[0 0]	2	0	0	0
154073	M	Black	30.5	99	62.5	1730	No	No	Yes	Yes	No	None-Mild MR	88						55	0	['PR' 0]	5	0	0	0	O Positive	0.2	425			291		<10	27		0	25		7.7	102	0.86					23.3	14	Negative	8.2
154185	F	Black	29.3	0	54	331	No	No	No	Yes	Yes	None-Mild MR	52						61	2	['PR' 0]	2	0	0	0		2.3	38			20			26			28		9.8	102	1.06					37.9			12.6
154309	F	Black	38.3	111	50	1050	No	No	Yes	No	No	None-Mild MR	22						43	2	[0 0]	4	4	4	1	O Positive	1.8	18			39			14			25		8.7	106	0.98					33.2			9.6
154337	M	Caucasian	26.3	93	62.5	460	No	No	No	No	No	None-Mild MR	118						61	2	['PR' 0]	2	0	0	0			35			18			18			30		8.6	103	1		>60
154356	F	Caucasian	23.8	59	54	675	No	No	No	No	No	Mod-Severe MR	66						56	2	[0 0]	2	0	0	0
154481	F	Caucasian	36.3	93	55	198	No	No	No	No	Yes	None-Mild MR	74	64	98	70	18	140	47	2	[0 0]	2	0	0	0		1.5	77			46		267	34			27		8.7	83	0.88					28.6	33		9.6
154614	F	Caucasian	23.8	71	61	128	Yes	No	No	No	No	None-Mild MR	18						61	2	[0 0]	0	0	0	0
154695	M	Caucasian	29.7	102	52	803	No	No	No	No	Yes	None-Mild MR	83						60	2	[0 0]	2	0	2	0
154749	M	Caucasian	26.1	69	70	1507	Yes	No	No	No	Yes	None-Mild MR	78	83	97	79	20	150	71		['PR' 0]	0	0	0	0	AB Negative	0.4	48			42			41	72	5	22	355	9	106	1.34	49				34.8	33		9.7
155288	M	Black	22.4	64	50	181	No	No	No	No	No	None-Mild MR	33	87	99	50	15	168	75	2	[0 0]	0	0	0	0	B POS	0.6	12			13			25	93	3	31		9.6	106	1.6					46.3	63		15.1
155377	M	Caucasian	32.2	96	55	1565	No	No	No	No	No	None-Mild MR	94	64	98	63	18	126	53	2	['PR' 0]	1	0	0	0	O Positive	0.8	74			161			22	40	2	27		8.9	104	1.1				22	36.1	38	Negative	11.7
155425	M	Caucasian	29.2	95	50	120	No	No	No	No	No	None-Mild MR	67						64	0	[0 0]	2	0	0	0		1.4	73			39			20			29		10.2	106	1.27					42.8	44		15.1
155457	M	Black	28.6	84	50	938	No	No	No	No	No	None-Mild MR	92						47	2	[0 0]		0	0	0									15			23		8.9	108	1.16
155999	M	Caucasian	35.0	0	50	890	No	No	No	Yes	Yes	None-Mild MR	119						46	2	[0 0]	0	0	0	0
156306	M	Caucasian	24.2	81	55	259	No	No	No	No	No	None-Mild MR	92						41	0	[0 0]	0	0	0	0		1.9	49			23			13			25		9	101	1.3		>60			38.8	53		14
156321	F	Caucasian	20.9	0	50	958	No	No	No	Yes	No	Mod-Severe MR	87						62	0	[0 0]	0	0	0	0		2.3	33			26			20			31		9.8	104	0.66					38.8	68		13.1
156546	F	Caucasian	25.0	66	50	83	No	No	No	No	No	None-Mild MR	40	54	98	68	18	105	71	2	[0 0]	0	0	2	0	O Positive	0.8	56			49		1250	106	43	3	21		8.8	105	2.84					38.3	24		12.7
157036	F	Black	35.0	84	52	236	No	No	Yes	No	No	None-Mild MR	4	95	100	100	16	137	55	2	[0 0]	4	0	0	0	A Positive	2.3	17			19		2872	56	80	2	27		10.3	93	6.48				22	28	41		9.1
157411	M	Black	31.0	82	62.5	31	Yes	No	No	No	No	None-Mild MR	73	76	97	117	23	147	52	2	[nan nan]	2	0	0	0	O Positive	0.9	<5			24	462	316	23	39		15		See Comment	100	See Comment	56	53			30.3	65	Negative	10.2
158045	M	Caucasian	33.5	128	51	199	No	No	Yes	No	No	None-Mild MR	79						55	2	[0 0]	0	0	0	0
158129	M	Caucasian	37.8	130	72	196	No	No	No	No	No	None-Mild MR	103						36	2	['PR' 0]	2	0	0	0			43			28			16			31		10.3	97	1.1		>60				39
158143	F	Caucasian	34.8	0	50	146	No	No	No	No	No	None-Mild MR	82	42	100	73	16	62	59	2	[0 0]	2	0	0	0	B Positive	3	38			70		153	24	60	<2	14		9.9	96	1.42					34.9		Negative	11.1
158265	F	Black	20.6	0	55	742	No	No	No	No	No	None-Mild MR	29	59	92	76	13	115	59	2	[0 0]	2	0	4	0	B Positive	0.5	31			20	711	2946	50	27	<2	25		8.8	107	1.92					37.5	82		10.6
158419	M	Black	36.1	131	55	1159	No	No	No	No	No	None-Mild MR	82	73	98	105	18	149	48	2	[0 0]		0	0	0	B Positive	1.3	21			18	383		34	130		26	0.2	9.8	93	1.79	102	70			30.6	28		10.6
158512	M	Caucasian	27.5	92	62.5	1317	No	No	No	No	Yes	None-Mild MR	20	54	95	68	20	94	76	0	[0 0]	2	0	0	0	O Positive	2.9	15			27	1478		41			30		9.2	92	6.99		7			31.7	16		11
158583	M	Caucasian	21.5	66	70	571	Yes	No	Yes	No	No	None-Mild MR	139	61	100	111	20	131	21	2	[0 0]	5	0	0	0		0.9	45			25			18	76		24		9.2	105	0.7		>60			44.1	37		15.7
158695	M	Black	22.8	74	57	588	No	No	Yes	No	No	None-Mild MR	70						52	0	[0 0]	0	0	0	0			20			33			22			25		9.6	106	1.64
158721	F	Caucasian	29.3	0	50	344	Yes	No	Yes	No	No	None-Mild MR	48						69	0	[0 0]	0	0	0	0
158797	M	Black	27.1	93	62.5	82	No	Yes	No	No	No	None-Mild MR	76						49	2	[0 0]	0	0	0	0			31			17		16	16			32		9.7	98	1.39
159254	M	Black	26.8	0	62.5	100	No	No	No	No	No	None-Mild MR	61						57	0	['PR' 0]	0	0		0			27			22			21			30		9.6	105	1.4
159439	F	Caucasian	36.7	94	56	122	No	No	No	No	Yes	None-Mild MR	24						66	2	[0 0]	2	0	0	0		2.4	39			20		91	26			29		8.9	101	1.5		35			36			11.6
159502	F	Black	26.3	74	50	611	No	No	No	No	No	None-Mild MR	49						65	3	[0 0]	6	0	0	0									18			31		9.5	105	0.93
159505	M	Caucasian	21.5	68	50	1338	No	No	No	Yes	Yes	None-Mild MR	58	58	96	54	18	127	73	2	['PR' 0]	0	0	0	0
159775	F	Caucasian	25.0	68	62.5	1300	No	No	No	No	No	None-Mild MR	35	81	99	73	18	148	67	2	['PR' 0]		0	0	0
159970	F	Caucasian	25.6	63	53	231	No	No	No	No	No	None-Mild MR	51	81	95	65	20	174	73	2	[0 0]	2	0	0	0		1.9	30			20			14			21		9	102	0.68		>60	>60		45.5			16
160029	M	Black	29.0	0	55	718	No	No	No	No	Yes	None-Mild MR	24						66	2	[0 0]	2	0	0	0									19			26		9.2	103	1.52
160169	F	Caucasian	26.3	0	55	690	No	No	No	No	No	None-Mild MR	89						55	2	[0 0]	2	0	0	0			17			21			14			28		9.4	105	0.6						73
160253	F	Black	21.1	52	65	274	No	No	No	No	No	None-Mild MR	44						59	2	[0 0]	0	0	0	0
160320	M	Caucasian	25.9	0	60	477	Yes	No	No	No	No	None-Mild MR	88						38	1	['PR' 0]	0	0	0	0		1.9							17			26		10	103	1.3					38.3			12.2
160810	M	Caucasian	34.5	106	62.5	2	No	No	No	No	No	None-Mild MR	84	85		80		170	55	2	[0 0]	0	0	0	0		1							28	262	<2	24		9.2	107	1.7					38.8	41		12.7
160925	F	Black	24.2	61	55	657	Yes	No	No	No	No	None-Mild MR	55	51	98	74	16	100	21	2	[0 0]	0	0	0	0	O Positive	3.2	21			34		1636	7	275	<2	26		9.2	107	0.4				23	24.9	47		8.3
161137	M	Caucasian	27.4	89	62.5	298	No	No	No	Yes	No	None-Mild MR	61						63	2	[0 0]	2	0	0	0		1.4	21			24			31			27		9.3	105	1.64					34.3			11.4
161365	M	Caucasian	35.2	0	58	1094	No	No	No	Yes	Yes	None-Mild MR	95						37	2	[0 0]	0	0	0	0
161404	M	Black	33.5	109	55	366	No	No	Yes	No	No	None-Mild MR	54	79	98	113	20	116	44	0	['PR' 0]	5	0	2	0	A Positive	1.1	67			37		446	22			26		9.6	94	1.56		33		24	28.1	67	Negative	9.3
161505	M	Caucasian	24.8	0	55	791	No	No	No	No	No	None-Mild MR	101						55	2		2	0	2	0								<10
161723	M	Black	15.5	45	55	271	No	No	No	No	Yes	None-Mild MR	6						66	0	['PR' 0]	2	0	0	0
161849	M	Caucasian	23.9	80	50	278	No	No	No	No	No	None-Mild MR	46						78	2	['PR' 0]	4	0	2	0		4.4							11			26		8.7	101	0.74		>90			39.3			13.6
161984	M	Caucasian	32.6	100	55	948	No	No	No	No	No	None-Mild MR	29						51	2	['PR' 0]	2	0	1	0
162059	F	Black	27.3	77	61	388	No	No	No	No	No	None-Mild MR	61	43	100	94	25	109	72	4	[0 0]	0	0	0	0	A Positive	1.1	120			108			65	345	6	25		8	95	1.76					25.6	19		6.7
162308	M	Caucasian	26.0	60	57	53	No	No	Yes	No	Yes	None-Mild MR	90	91	87	93	18	132	45	1	['PR' 0]		0	0	0	A Positive	0.5	45			18	438	1337	42	77	6	30		7.6	97	1.73				27	29.2	33		9.4
162385	M	Caucasian	21.2	67	62.5	1920	Yes	Yes	No	No	No	None-Mild MR	57	79	96	98	20	101	55	0	[0 0]	0	0	0	0		0.4							54			23		9.6	107	1.6					36.7			12.5
162720	F	Caucasian	23.2	67	62.5	2393	Yes	No	No	No	No	None-Mild MR	28	50	93	70	20	90	79	4	['PR' 0]	2	0	0	0		0.9	15			28		1421	41			34		9.1	100	1.89					39.6			12.6
162800	M	Caucasian	25.0	86	62.5	1606	No	No	No	No	No	None-Mild MR	12						49	0	[0 0]	0	0	0	0						18																	Negative
162871	F	Black	25.3	71	50	543	No	No	No	No	No	None-Mild MR	65						65	2	[0 0]	0	0	0	0	O Positive	1.5	51			39		87	6	336	12	32		9.4	102	0.67		>60			33.6	49		11.7
163171	F	Black	32.9	87	78	7	No	No	No	No	No	None-Mild MR	92						31	0	[0 0]	0	0	0	0									6			25		9.3	105	0.65
163619	F	Black	31.2	85	62.5	1986	No	No	No	No	Yes	None-Mild MR	73	68	100	56	20	146	55	2	[0 0]	2	0	3	0
163672	M	Black	22.7	72	66	18	No	No	Yes	No	No	None-Mild MR	81	73	99	80	20	159	75	2	[0 0]	0	0	0	0		2.2	17			24		33	15	114	2	24		9.2	108	0.85					32.1	47		12.4
163787	M	Black	33.8	110	52	978	No	Yes	No	Yes	Yes	None-Mild MR	102	84	98	77	18	159	42	2		2	0	0	0		2.6	46			23			16			28		10.2	102	0.77					39.4	31		13.1
163951	M	Caucasian	32.3	108	56	73	No	No	No	No	No	None-Mild MR	136						27	0	[0 0]	0	0	0	0
164435	F	Caucasian	28.9	0	63	1225	No	No	No	No	No	None-Mild MR	105						32	2	[0 0]	4	0	0	0
164599	M	Caucasian	29.8	89	56	52	No	No	No	Yes	Yes	None-Mild MR	61	57		69		121	70	1	[0 0]	1	0	0	0	A POS	2.4	53			129		104	19	117	6	25		9.5	103	1.1					41	30		14.4
164628	F	Black	23.5	50	62.5	1527	No	No	No	No	No	None-Mild MR	34						62	0	['PR' 0]	2	0	2	0		1.7	16			26			16			30		9.8	106	1.33					39.9			13.2
164820	M	Caucasian	43.6	154	70	822	No	No	No	No	Yes	None-Mild MR	13	77	97	73	18	132	47	2	[0 0]	0	2	0	0		1.4	7			12			43			29		7.8	100	7.93					34.7			11.3
165140	M	Unknown/Other	32.8	0	50	1989	No	No	Yes	Yes	No	None-Mild MR	76						50	2	[0 0]	0	0	0	0
165284	F	Caucasian	29.3	0	59	697	No	No	No	No	No	None-Mild MR	103						40	0	[0 0]	0	0	0	0
165526	M	Caucasian	29.1	88	55	1065	No	No	No	Yes	Yes	None-Mild MR	44	66	97	76	18	136	79	1	[0 0]	0	0	2	0		0.5	16			30		195	31	244	4	25		9.2	103	1.4					35.5	26		11.6
165923	F	Black	30.8	89	55	50	No	No	No	No	No	None-Mild MR	74	43	93	92	18	91	31	2	['PR' 0]	0	0	0	0		1.1	16			24		107	11	79	<2	30		7.8	107	1.06		80			36.9			11.6
165940	F	Caucasian	23.1	65	62.5	1369	No	No	No	No	No	None-Mild MR	73						53	2	[0 0]	2	0	0	0
166119	F	Black	42.6	0	50	1873	No	No	Yes	No	No	None-Mild MR	86	72	92	65	20	118	55	1	[0 0]	1	0	0	0		0.8						73	27	67	<2	23		8.8	107	0.89					40.6	57		14
166332	M	Black	32.6	0	55	369	No	No	No	Yes	No	None-Mild MR	30	58		80	18	92	44	2	[0 0]	4	0	0	0		1.1	25			22			27			26		9.6	101	1.7					26.4	34		9.2
166343	M	Black	40.6	114	62.5	1003	No	No	No	No	No	None-Mild MR	25	85	100	77	18	151	50	0	[0 0]	2	0	0	0		1.3	26			31	343		62	980		22		9.3	105	5.5					27.8			9.3
166353	M	Caucasian	37.9	91	62.5	519	No	No	No	No	No	None-Mild MR	54	77	100	65	20	168	54	2	['PR' 0]		0	0	0	B Positive	0.8	27			39	817		48			16		8.3	111	2.98					26.2	21		8.6
166424	M	Black	28.3	80	62.5	1905	No	No	No	No	Yes	None-Mild MR	45	59	99	54	18	95	56	2	[0 0]	2	0	2	0	O Positive	1.6	36			32		29	34	165	<2	24		9.4	106	2.21					31.6			11
166471	M	Caucasian	42.1	126	70	816	No	No	No	No	No	None-Mild MR	60						62	0	[0 0]	2	0	0	0			23			14			25			28		8.8	104	1.25						33
166537	F	Caucasian	28.4	81	57.5	737	No	No	No	Yes	No	None-Mild MR	52	60		79	18	112	84	2	['PR' 0]	0	0	0	0	B POS	1.7	45			35	661	1290	31	53	4	28		9.1	107	1	14				34.5	38		11.6
166654	F	Black	23.4	58	53	4	No	No	Yes	Yes	No	None-Mild MR	33	62	95	70	20	128	76	0	[0 0]	0	0	2	0	B Positive	3	131			212		656	69	87	<2	24		8.6	97	3.4		30		32	33.6	62		10.9
166854	F	Black	37.9	91	55	738	No	No	No	No	No	None-Mild MR	56	70	95	102	18	130	51	2	['PR' 0]	2	0	0	0	O Positive	1.5	16			15		326	13			33		9	100	0.74					30.2			9.7
166873	M	Caucasian	25.5	76	55	1308	Yes	No	No	No	No	None-Mild MR	57	76	96	73	20	130	63	2	['PR' 0]	2	0	0	0	O Positive	0.5	87			38	381		40	<25	2	29		8.8	101	0.99				27	22.7	31		7.8
166936	M	Caucasian	33.8	0	55	1608	No	No	No	No	No	None-Mild MR	93						61	2	['PR' 0]	2	0	2	0
167132	F	Caucasian	22.5	54	54	302	No	No	No	No	No	None-Mild MR	19	78	99	80	20	141	69	1	[0 0]	2	0	0	0		1.3	12			24			41			16		8.7	107	2.16					31.8	48		10.4
167150	F	Caucasian	31.2	0	50	587	No	Yes	No	No	No	Mod-Severe MR	55						84	2	[0 0]	0	0	0	0
167286	F	Caucasian	42.2	108	58	470	No	No	No	Yes	No	None-Mild MR	63						63	0	[0 0]	0	0	0	2
167412	M	Caucasian	24.4	79	57	1849	Yes	No	No	Yes	No	None-Mild MR	76						46	4	['PR' 0]	3	0	2	0		1.1	31			31		750	24			25		9.4	103	1.16	8	>60			41.5			14.1
167674	F	Black	27.4	77	51	755	No	No	No	No	No	None-Mild MR	90						38	2	['PR' 0]	2		0
167736	M	Caucasian	25.5	95	70	3	No	No	No	No	No	None-Mild MR	53	73		96	20	112	44	2	[0 0]	0	0	0	0	A POS	0.7	93	Negative		21	5577	855	19	<25	<2	26		9.9	97	0.5				27	38	39	Non-Reactive	12.4
167932	M	Black	55.6	186	55	14	No	No	No	No	No	None-Mild MR	34						39	0	[0 0]	0	0	0	0		2.2	85			48			12			34		9.7	97	1.59					42.7			14.7
167974	M	Black	29.8	0	58	28	No	No	Yes	Yes	No	None-Mild MR	77						50	2	[0 0]	0	0	0	0									23			32		10	98	1.5
168047	F	Caucasian	19.4	56	50	166	Yes	No	Yes	No	No	None-Mild MR	75	36	96	104	18	68	39	2	['PR' 0]	0		0		O POS	2	22			16		685	47			29		8.3	93	1.3					29			8.8
168058	M	Black	30.8	79	62.5	122	Yes	No	No	No	No	None-Mild MR	97						54	2	['PR' 0]	2		3
168164	M	Black	19.8	68	55	5	No	No	No	No	No	None-Mild MR	35	64	93	65	21	117	64	0	[nan nan]					B Positive	1.2	23			35	412	2225	28	34	<2	31		7.7	103	1.35					30.4	18	Negative	9.8
168171	M	Caucasian	30.4	0	56	5	No	No	No	No	No	None-Mild MR	73						63	0	[0 0]	0	0	0	0
168468	M	Caucasian	31.2	99	50	798	No	No	No	No	No	None-Mild MR	43	52	81	84	17	96	66	2	['PR' 0]	3	0	0	0	O Positive	0.8	675			696		795	82	381	14	23		7.9	98	4.31					46	14		14.5
168881	M	Caucasian	23.7	0	70	733	No	No	No	No	Yes	None-Mild MR	64						76	2	[0 0]		0	2	0								284	30			25		8.9	107	1.9		35
169030	F	Black	58.0	168	62.5	1173	No	No	No	No	No	None-Mild MR	78	76	99	90	20	134	27	0	['PR' 0]	0	0	0	0		1.8							17	127	<2	25		8.7	105	0.9					34.8			11.3
169295	F	Black	21.1	54	54	438	No	Yes	No	Yes	No	None-Mild MR	90	69	96	92	18	106	27	2	['PR' 0]	2	0	0	0	B Positive	1	9			25		132	<3			28		7.9	107	0.43					29		Positive	9.9
169486	M	Caucasian	24.7	0	57.5	14	No	No	No	No	No	None-Mild MR	66						68	2	[0 0]	2	0	2	0		1.4	43				1279		18	163		31		8.9	102	0.95					36.9	63		12.9
169603	F	Caucasian	30.1	87	55	1178	No	No	Yes	No	No	None-Mild MR	94						37	0	[0 0]	0	0	0	0									16			21		9.5	106	0.52						44
169813	M	Black	27.8	0	57.5	254	No	No	No	No	No	None-Mild MR	81						54	2	['PR' 0]	2	0	0	0
169827	F	Caucasian	28.5	80	54	1224	No	No	No	No	No	None-Mild MR	77	61	95	69	16	121	52	2	[0 0]	0	0	0	0		1.5							15			25		8.7	108	0.59					33.1			11
169940	F	Black	20.8	55	62.5	171	No	No	No	No	No	None-Mild MR	27	80	96	101	18	103	50	2	[0 0]	0	0	0	0	B Positive	0.9	120	Negative		240	743		45	933		12		8.7	103	2	70				19.6	6		6.9
170061	M	Caucasian	30.4	88	50	278	No	No	No	No	Yes	None-Mild MR	69	84		77	20	141	65	2	[0 0]	2	0	0	0			39							71												29
170110	F	Unknown/Other	34.9	81	60	5	No	No	No	No	No	None-Mild MR	12	51	100	107	16	105	71	3	['PR' 0]	1	0	2	0	B Positive	0.6	68	Positive	0.152777778	121		762	25	<25	<2	24	85.2	8	104	2.55				20	20.2	20		6.9
170112	M	Black	29.8	89	62.5	1114	No	No	Yes	No	Yes	None-Mild MR	11	60	98	97	18	144	51	1	['PR' 0]	2	0	1	0	O Positive	0.9	10			19			87	176	<2	25	139	9.4	100	8.95	102				22.1	50		7.5
170297	M	Black	19.6	73	51	890	No	No	No	No	No	None-Mild MR	24	98	98	77	20	142	63	2	[0 0]	0	0	0	0		1	48			42		34	24			24		9.2	102	0.85					36.9			12
170347	F	Caucasian	39.1	100	62.5	1208	No	No	No	No	No	None-Mild MR	76						31	2	['PR' 0]	2	0	2	2
170381	M	Caucasian	18.3	53	50	973	No	No	No	No	No	None-Mild MR	81	65		96	18	123	30	0	[0 0]	2	0	0	0	A POS	0.2	60			41			58	665		24		8.4	104	3.6	58				21.6	6		9.1
170384	M	Black	40.1	123	57	406	No	No	No	No	No	None-Mild MR	62	77	96	108	18	108	71	0	[0 0]	0	0	0	0	B Positive	1.8	25			23		54	24			22	152	9.9	97	1.61	56				42.7	65		13.6
170406	M	Black	30.2	90	50	54	No	Yes	No	No	No	None-Mild MR	65	74	97	61	16	121	39	0	[0 0]	0	0	0	0	B Positive	0.5	16			15			15			26		9.4	102	1.2					39.2			12.6
170420	F	Caucasian	25.0	0	57	1204	No	No	No	No	Yes	None-Mild MR	72	95	93	97	16	100	75	2	[0 0]	0	0	0	0	O Positive	0.7	24			18		154	14	48	<2	28		8.7	106	0.87	18	>60			20.9	65		7.2
170529	F	Caucasian	28.5	0	55	1198	No	No	No	No	Yes	None-Mild MR	28						87	2	[0 0]	0	0	0	2
170563	F	Caucasian	24.2	0	56	182	No	No	No	No	Yes	None-Mild MR	113	84	99	62	12	134	35	0	[nan nan]		0	3	0	O POS	0.5	<5			12		1604	54	<25		27		8.2	111	0.6	42				25.5	18	Negative	8.9
170593	M	Black	17.8	58	58	873	No	No	No	No	No	None-Mild MR	6	68	99	66	18	111	24	2	['PR' 0]	0	0	0	0	O Positive	1.4	14	Negative		20	594		47			27		10.1	96	16.34	22				34.9	55	Negative	11.7
170811	M	Caucasian	26.9	95	67	1528	No	No	No	No	Yes	None-Mild MR	68						70	2	[0 0]	2	0	2	4	A Positive	0.9	36			23		726	24			28		8.5	101	1.19				29	29.5	42		10
170906	M	Caucasian	25.9	84	55	709	Yes	No	No	No	Yes	None-Mild MR	82	71	91	93	13	133	54	0	[0 0]	0	0	0	0	O Positive	0.6	156			629	1693		28	22400	2	19	92.3	8.4	108	1.27	39				29.5	33		10
170956	M	Caucasian	28.8	86	56	1817	No	No	No	No	No	None-Mild MR	25	71	96	72	18	140	57	0	[0 0]	0	0	0	0	A Positive	1.6	21			30	1923		46			23		8.9	104	2.56				22	35.7	38		12.1
171101	F	Caucasian	31.3	0	52	233	No	No	No	No	No	None-Mild MR	85						62	2	['PR' 0]	2	0	2	0
171232	M	Black	22.0	60	55	76	No	No	Yes	No	No	None-Mild MR	61						72	4	[0 0]	0	0	0	0
171397	M	Black	18.5	60	64	1524	No	No	No	No	No	None-Mild MR	124						29	0	['PR' 0]	1	0	0	0			35			66		623	9			23		9	106	0.77		>90			20.3		Negative	7.5
171571	F	Caucasian	31.2	85	52	161	No	No	No	No	No	None-Mild MR	46						82	2	[0 0]	0	0	0	0
171731	F	Black	43.4	120	62.5	71	No	Yes	No	No	No	None-Mild MR	103	70		101	20	119	20	1	['PR' 0]	1	0	0	0	A POS	3.6	81			36			13			26		9.5	105	1					34.3	46	Negative	11.6
172002	M	Caucasian	28.9	102	62.5	1426	No	Yes	No	No	No	None-Mild MR	93						54	0	[0 0]	0	0	0	0
172160	M	Caucasian	24.6	0	60	8	Yes	No	Yes	No	No	None-Mild MR	58						78	2	[0 0]	2	0	0	0		0.2	10			18			23			28		9.1	97	1		>60			34			11.8
172310	F	Black	29.8	81	52	925	No	No	No	Yes	No	None-Mild MR	59	71	100	96	20	114	53	0	[0 0]	0	0	0	0		1.3					448	15	13			28		9.4	107	1.04					37.4			12.2
172321	M	Caucasian	24.3	0	70	877	Yes	No	No	No	No	Mod-Severe MR	79	74	100	82	20	126	56	2	[0 0]	0	0	0	0	O Positive	97.9	141			57		96	27			21		7.8	90	1.27		>60			30.5		Negative	10.1
172364	F	Black	37.1	0	62.5	260	No	No	No	No	Yes	None-Mild MR	79						58	0	[0 0]	2	0	0	0
172416	M	Black	32.8	110	50	679	No	No	No	Yes	No	None-Mild MR	13	63	100	108	20	112	61	2	['PR' 0]	2	0	0	0
172491	M	Caucasian	20.7	60	53	736	No	No	No	No	Yes	Mod-Severe MR	36	75	98	103	18	137	57	0	[0 0]	0	0	0	0	O Positive	1.2	23			34		242	55	127	3	24		8.4	101	2.06				22	25	5	Negative	8.1
172580	F	Caucasian	29.3	75	62	77	No	No	No	No	No	None-Mild MR	38						69	2	['PR' 0]	0	0	0	0
172582	F	Black	22.3	60	53	692	No	No	No	Yes	No	None-Mild MR	31	70		80	20	97	57	2	['PR' 0]	2	0	0	0	AB POS	1.9	89			511			7	513	44	30		9	107	0.8	29				27.9	51		9.1
172879	F	Caucasian	23.5	66	55	169	No	No	No	No	Yes	None-Mild MR	71						61	0	[0 0]	0	0	0	0		1.1	92			52			27			24		9.4	105	1.43					30.5			10.3
172892	M	Caucasian	25.9	0	62.5	388	No	No	No	No	No	None-Mild MR	74	90	98	71	18	200	55	2	[0 0]	0	0	0	0		1.5	19			20		355	33			20		8.9	110	2.46					30.9	61		10.1
172957	M	Black	29.9	0	62.5	17	No	No	No	No	No	None-Mild MR	75						55	0	[0 0]	0	0	2	0
172990	M	Caucasian	37.2	0	50	562	No	No	No	No	No	None-Mild MR	84						60	2	[0 0]	2	0	0	0									13			30		8.9	107	0.91
173095	F	Caucasian	40.9	108	50	2091	No	No	No	Yes	Yes	Mod-Severe MR	40	59	94	110	12	107	49	2	[0 0]	5	0	0	0	A Positive	2.5	35			65		949	101	353	61	21		9.1	101	3.95	68				38.5	114		12.5
173318	M	Black	30.8	89	50	93	No	No	No	No	No	None-Mild MR	77						49	2	['PR' 0]	2	0	0	0		2.4	80			37			15			29		8.9	104	1.15					42.6			14.2
173322	F	Black	30.5	0	62.5	109	No	No	No	No	No	None-Mild MR	71						62		[0 0]	0	0	0	0
173341	F	Caucasian	24.2	0	62.5	8	No	No	No	No	No	None-Mild MR	88						60	2	[2 0]	2	0	2	0		3.3						41	19			29		9.9	103	1.22					37.2			31.2
173363	F	Caucasian	31.8	0	50	31	No	No	No	No	No	None-Mild MR	80	47	98	83	18	131	65	0	[0 0]	0	0	0	0		4.4	49			33			11	<25	<2	29		8.9	102	0.6					37	40		12.6
173698	F	Caucasian	27.6	80	62.5	7	No	No	No	No	No	None-Mild MR	66	72	95	88	18	114	68	4	['PR' 0]	2	0	0	0	A POS	1.8	14			33	1354		9			25		8.3	107	1				20	30.5	8		10.3
173795	M	Caucasian	25.8	91	62	1860	No	No	Yes	No	No	Mod-Severe MR	104	51	95	83	20	100	50	2	[0 0]	2	0	0	0	O Positive	1.7	172			116			14	1240	13	25		8.6	111	0.8					29.6	23		10.6
174288	M	Caucasian	26.2	78	50	101	No	No	No	No	Yes	None-Mild MR	69	78	95	82	20	126	61	2	[0 0]	2	0	0	0	B Positive	2.1	13	Negative		11		97	22			28		9.4	106	1.3	102				32.7		Negative	11.2
174382	M	Caucasian	52.9	187	62.5	7	No	No	No	No	No	None-Mild MR	21	68	99	84	24	115	43	2	[0 0]	0	2	0	0	O Positive	0.4	23			22			53			22	171	7.3	96	5.56	65			25	34.3	7	Negative	11.1
174437	F	Caucasian	25.0	62	64	1579	No	No	No	No	No	None-Mild MR	60	72	98	89	20	112	45	2	[0 0]	2	0	0	0
174643	F	Caucasian	28.0	65	62.5	84	No	No	No	No	No	None-Mild MR	34	65	96	92	18	120	90	4	['PR' 0]	0	0	2	0	O POS	1.2	20			30		724	15	204	3	30		8.6	103	0.7					35.3	54		12
174758	F	Caucasian	29.9	79	54	769	No	No	No	No	No	None-Mild MR	78	72	98	110	20	108	44	0	[nan nan]			3		A POS	0.8	64			55			5	45	<2	31		8.7	103	0.8					28.2	39		9.6
174856	M	Caucasian	28.4	95	57.5	232	No	No	No	No	No	None-Mild MR	29	62	98	71	18	111	84	4	['PR' 0]	2	4	2	0	A Negative	1.1	25			37			58			22		8.9	104	1.88					29.4			9.7
174984	M	Caucasian	27.6	111	50	2091	No	No	No	Yes	No	None-Mild MR	129						44	2	['PR' 0]	2	0	0	0
175117	F	Caucasian	41.7	100	57.5	5	No	No	No	No	No	Mod-Severe MR	48						67	0	[0 0]	0	0	0	0			61			41			14			31		9.1	101	1.01
175392	M	Caucasian	24.5	71	70	313	No	No	No	No	Yes	None-Mild MR	69						84	2	[0 0]	2	0	2	0	O Positive	0.9	67	Negative		95			31			25		8.3	104	0.69				25	43.7	34		15.1
175577	F	Caucasian	34.2	99	50	524	Yes	No	No	Yes	No	None-Mild MR	52	71	100	77	18	144	50	2	[0 0]	1	0	0	0	O Positive	2.7	43			45		92	100	<25	<2	37		9.5	78	5.15				41	20	14	Negative	6.9
175596	M	Caucasian	27.6	95	62.5	266	No	No	No	No	No	None-Mild MR	103						70	2	['PR' 0]	0	0	0	0			20			19			17			27		9.1	100	1.01		>60	>60			47
175624	M	Unknown/Other	28.6	0	62.5	10	No	No	No	No	No	None-Mild MR	52						37	0	[0 0]	0	0	0	0
175630	F	Black	37.1	89	65	292	No	No	No	No	No	None-Mild MR	85	75	100	93	18	98	24	1		1	0	0	0	O Positive	1.4	9			24			5			26		8.9	106	0.51					32.2	61	Negative	10.7
175692	M	Caucasian	21.7	59	70	70	Yes	No	No	Yes	No	None-Mild MR	51	50	98	83	18	128	91	2	[0 0]	2	0	0	0	A Positive	0.4	9			27		56	16			23		7.9	106	0.6		>60	>60	31	31.3	59		8.8
175845	F	Caucasian	17.0	0	62.5	616	No	No	No	No	No	None-Mild MR	52						79	0	[0 0]	2	0	4	0		1	19			30			20			33		9.7	102	1		53			42.2			14.2
176012	M	Unknown/Other	29.1	92	53	716	No	No	Yes	Yes	No	None-Mild MR	18	63	100	100	13	145	72	0	[0 2]	0	0	0	0	O POS	0.9	42			61		3275	88	258	7	22		9	96	4.2					30.2	79		9.8
176037	M	Caucasian	36.4	143	50	114	No	No	No	No	No	None-Mild MR	87	81	99	75	18	105	61	1	[0 0]	2	0	0	0	A Positive	2	36			31			20	144	3	29		9.2	100	1.14					37.2	32		12.5
176063	F	Black	35.9	107	55	22	Yes	No	No	No	No	None-Mild MR	79						60	2	['PR' 0]	2	0	0	0		3.1	24			23			28			29		9.4	106	1.48					28.8			9.5
176169	M	Caucasian	29.1	84	52.5	830	No	No	No	Yes	No	None-Mild MR	28	62	100	91	26	96	69	2	[0 0]	2	0	0	0		1	549			640		5770	78			22		8.8	106	2.35					29.3	16		9.3
176484	M	Caucasian	34.8	89	62.5	331	No	No	No	No	No	None-Mild MR	32						74		[0 0]			0										34			25		9.4	106	2.12
176761	F	Black	29.3	0	58	378	No	No	No	Yes	No	None-Mild MR	121						29	0	[0 0]	0	0	0	0
176793	M	Caucasian	34.2	108	50	173	No	No	No	No	No	None-Mild MR	55	88	100	80	20	147	60	0	[0 0]	0	0	0	0
176900	F	Black	21.5	64	56	180	No	Yes	No	No	No	None-Mild MR	81	61	100	77	20	91	25		['PR' 0]		0	0	0	O Positive	0.7	69			66			53	53	<2	32	13.9	9.1	100	1.44					28.9			7
176930	M	Caucasian	27.8	93	58	1855	No	No	No	No	Yes	None-Mild MR	98	62	97	145	30	121	68	0	[nan nan]	0	0	0	0	O NEG	0.3	32			58	5050	950	41	412	41	22		8.6	103	1.3					28.6	45		10.2
176951	M	Caucasian	28.1	98	62.5	619	Yes	Yes	No	No	Yes	Mod-Severe MR	51						85	2	[0 0]	2	0	0	0			22			35			24			30		9.2	100	1.17
177230	M	Caucasian	27.2	96	52	723	No	No	Yes	No	No	None-Mild MR	47						56	2	['PR' 0]	2	0	0	0		0.6	71			89			14			24		9.3	94	1.26					42.8			14.6
177546	F	Caucasian	28.5	0	55	945	Yes	No	No	No	No	None-Mild MR	73	45	97	56	20	120	72	4	['PR' 0]	1	0	0	0	O Positive	1.8	22			18		80	36			23		9.8	99	1.6					32.6			11.3
177881	F	Caucasian	48.9	150	62.5	77	Yes	No	No	No	No	None-Mild MR	68						73	2	[0 0]	2	0	0	0			28			11																66
178005	F	Caucasian	33.1	82	50	1066	No	No	No	No	Yes	None-Mild MR	46	78	98	80	20	147	68	4	[0 0]	1	0	0	2		0.8	18			22			15			26		9.2	100	0.63		>60	>60		28.5			9.6
178064	F	Black	31.7	76	62	1562	No	No	No	No	No	None-Mild MR	19						46	0	[0 0]	2	0	0	0		0.8	10			16			26			29		9.5	95	5.23					33.8	72		11.1
178086	M	Caucasian	29.3		50	1499	No	No	Yes	Yes	Yes	None-Mild MR							68	2	[0 0]	0	0	2	0
178100	M	Caucasian	20.4	59	62.5	13	No	No	No	No	Yes	None-Mild MR	96						47		[0 0]		0	0	0
178101	M	Caucasian	30.5	99	59	683	No	No	Yes	No	No	None-Mild MR	119	78	95	86	20	114	54	0	[0 0]	0	0	0	0	B Positive	2.6	50			42		227	30			25		9.5	105	1.3					40.6	20		13.8
178215	M	Caucasian	20.6	0	62.5	32	No	No	No	No	No	None-Mild MR	82						22	0	[0 0]	0	0	0	0
178395	M	Caucasian	29.3	0	55	200	No	No	No	No	No	None-Mild MR	67						60	0	[0 0]	2	0	0	0
178586	M	Black	25.4	78	70	982	No	Yes	No	No	Yes	None-Mild MR	45	67	99	80	24	125	58	2	['PR' 0]	2	0	2	0	O Negative	0.2	21			28			78	27	<2	31		9.3	92	2				27	26.1		Negative	9.1
178618	F	Caucasian	36.2	0	62.5	5	No	No	No	No	No	None-Mild MR	98	67	93	87	18	106	54	0	[0 0]		0	0	0		0.6	26			35			9	80	<2	20		10.5	106	0.86					47.7			15.6
178638	F	Caucasian	23.4	63	55	712	No	No	No	No	No	None-Mild MR	71	80	99	95	18	128	55	0	[0 0]	0	0	0	0	O POS	0.7	7			11			9	<25	<2	27		8.8	99	0.5					27.9	13	Negative	9.4
178776	M	Black	20.6	0	62.5	541	No	Yes	No	Yes	No	Mod-Severe MR	76	72	93	55	20	159	75	0	[0 0]	0	0	0	0
178840	F	Black	58.3	154	70	57	Yes	No	No	No	No	None-Mild MR	94	69	98	81	18	113	25	2	[0 0]	2	0	0	0		1.4						111	7			25		9	100	0.8					34.3			11.6
178872	M	Caucasian	25.2	89	50	509	No	No	No	Yes	No	None-Mild MR	114						51	2	['PR' 0]	2	0	0	0
178880	M	Black	33.2	114	50	291	No	No	No	No	No	None-Mild MR	69	74	100	70	20	99	56	0	[0 0]	0	0	2	0		1	67			79		152	18			37		10	95	1.69					36.7			11.6
179195	F	Caucasian	23.5	0	62.5	9	No	No	Yes	No	No	None-Mild MR	73						70	2	[0 0]	2	0	0	0
179318	F	Caucasian	23.5	68	52.5	2	No	No	No	No	No	None-Mild MR	41						90	4	['PR' 0]	6	0	2	0		1.2	21			14			20			25		9.7	107	1.12					35.9	91		11.6
179378	F	Caucasian	34.2	93	55	251	No	Yes	No	No	No	None-Mild MR	78	88	99	54	16	161	47	2	['PR' 0]	0	0	2	0	O Positive	1.5	62			42		142	13			29		9.3	100	1					40.2	43		14.1
179429	M	Caucasian	38.7	0	56	932	No	No	No	No	No	None-Mild MR	112						42	2	[0 0]	0	0	0	0		2.2	44			30			12			29		9.7	104	0.87					41.1	37		14.4
179549	M	Caucasian	21.5	68	57.5	12	No	No	No	No	No	None-Mild MR	58	52	91	67	20	105	55	2	[0 0]	0	0	0	0		1.9	31			18	636		20			34		8.8	103	1.2	10	>60	>60		42.2			14.1
179800	M	Black	25.9	74	50	501	Yes	No	Yes	Yes	Yes	Mod-Severe MR	44	92	99	75	20	187	71	0	[nan nan]			3			1.6	35			28		302	21	192	2	25		8.9	109	1.42		49		29	34.7	46		12.1
179944	M	Caucasian	29.9	100	50	553	No	No	No	Yes	No	None-Mild MR	37	63	94	83	14	71	68	2	[0 0]	2	0	0	0	B Positive	1.4	107			208			62	1123	139	26		8	102	1.7				30	26.8	34		9.7
179954	F	Black	23.1	0	55	11	No	No	No	No	No	None-Mild MR	75						62	0	['PR' 0]	2	0	0	0									15			30		9.5	101	0.87
180249	M	Unknown/Other	19.2	68	62	1720	No	No	No	No	No	None-Mild MR	10	58	99	77	27	101	60	2	[0 0]	6	0	0	0	O Positive	0.9	59			64		1276	33	71	<2	32		8	97	6.39				27	28.3	11	Negative	8.9
180402	M	Caucasian	30.5	102	58	207	Yes	No	No	No	No	None-Mild MR	28	82	97	81	18	126	37	2	['PR' 0]	0	0	0	0		1.9	26			25			12			28		9.9	104	0.99					44.5			15.1
180500	M	Caucasian	34.2	0	62.5	7	No	No	No	No	No	None-Mild MR	90	89	95	83	18	146	69	2	[0 0]	0	0	0	0		1.2							16			29		8.2	103	0.7					36.7			13
180545	F	Caucasian	50.0	0	55	492	No	No	No	No	No	None-Mild MR	44	75	94	91	14	83	63	2	[0 0]	0	2	0	4	A Positive	0.5	24			60			53			20		7.8	102	1.1				14	31.2	14		10.6
180774	F	Caucasian	16.9	45	56	9	No	No	No	No	No	None-Mild MR	57	68	100	78	18	106	54	2	[nan nan]	0		0		O Positive	0.7	125			343		66	13			30		8.8	92	0.62					36.8	7		12.7
180780	F	Caucasian	19.7	57	57.5	326	No	No	Yes	No	No	None-Mild MR	24	74	98	90	12	119	77	0	[0 0]	0	0	0	0	B Positive	0.7	107	Positive	0.152777778	58			19			32		9.2	107	1.6	63			34	28.1	71		10.8
180837	F	Caucasian	22.8	62	60	54	No	No	No	No	No	None-Mild MR	73						59		[0 0]	4	0	0	0		4.2							13			30		9.1	100	0.7		>60			39.4			12.7
180906	M	Caucasian	25.2	0	70	240	No	No	No	No	No	None-Mild MR	89	63	97	56	18	110	61	2	[0 0]	0	0	0	0		1.9							13			30		9.1	103	0.98					51.1			16.8
180965	F	Black	25.8	0	55	58	Yes	No	No	No	No	None-Mild MR	85	60	98	93	18	130	61	2	[0 0]	0	0	0	0		1.3	659			81			10	589	24	29		8.5	97	0.6					30.6	35		9.1
181142	F	Caucasian	46.6	0	50	847	No	No	No	No	No	None-Mild MR	105						44	2	['PR' 0]	2	0	0	0
181171	F	Caucasian	44.8	122	53	732	No	No	No	Yes	Yes	None-Mild MR	70	68	97	79	20	140	58	2	[0 0]	2	0	0	0	O Positive	0.3	18			12		572	17			32		9.3	99	0.5					20.7		Negative	7.2
181232	F	Caucasian	24.8	74	54	72	No	No	No	No	No	None-Mild MR	98	77	98	81	16	134	38	2	['PR' 0]	2	0	0	0	AB Positive	1.5																			29		Negative	9.6
181248	M	Caucasian	22.1	70	57	20	No	No	No	No	No	None-Mild MR	9	86	100	74	18	156	27	2	[0 0]	2	0		0	A Positive	0.2	22			12			40			16		8.3	111	3.59				18	26.9	42	Negative	9.1
181276	F	Caucasian	29.3		70	118	No	No	No	No	No	None-Mild MR							68	0	[0 0]	2	0	0	0									19			27		9.1	105	1.01		58	67
181438	F	Black	46.7	105	50	951	No	Yes	No	No	No	None-Mild MR	24						57	2	[0 0]	0	0	0	0		0.5							44			23		8.6	110	2.76		20			31.5			9.9
181590	F	Caucasian	19.3	51	62.5	655	Yes	No	No	No	No	None-Mild MR	25	60	100	63	16	110	89	2	['PR' 0]	6	0		6	A Negative	1.1	26			34		1435	40	36	2	31		8.9	107	1.6		16	19		31.1	41		10.6
181629	M	Caucasian	43.5	141	50	378	No	Yes	No	No	No	None-Mild MR	61						69	2	[0 0]	0	0	0	0	O Positive	2.2	11			20	375	38	26	77	<2	43		9.4	92	1.31				41	31.8	52		10.4
181649	F	Caucasian	22.7	60	50	20	No	No	No	No	No	None-Mild MR	83	60	96	75	18	103	37	3	['PR' 0]	2	0	1	0		0.8							9			20		9.5	114	0.93					35.4			11.7
181663	M	Black	19.5	65	50	9	No	No	No	No	No	None-Mild MR	87						56	2	[0 0]	0	0	5	0																						70
181778	M	Caucasian	18.9	0	56	303	No	No	No	No	No	None-Mild MR	25	49	100	86	20	125	95	2	[0 0]		0	0	0		0.3	39			30		137	38			24		9.2	109	2.06					30.4			10.3
181884	M	Unknown/Other	27.3	72	57.5	522	No	No	No	No	No	None-Mild MR	71	81	100	88	27	146	71	2	['PR' 0]	2	0	0	0	O Positive	0.9	24			28	1405	2862	20			30		7.4	109	0.5				20	26.6	23	Negative	11.8
181892	M	Caucasian	26.2	85	63	466	No	No	No	No	No	None-Mild MR	84	94	100	152	28	122	68	0	[0 0]	0	0	0	0	A Negative	0.4	17			23		986	27			27		8.9	113	0.7				29	27.6	29	Negative	9.6
182047	M	Caucasian	35.7	116	62.5	125	No	No	No	Yes	No	None-Mild MR	13						51	2	[0 0]	0	0	0	0
182060	F	Caucasian	18.2	59	55	942	No	No	Yes	No	No	None-Mild MR	107	62	97	75	18	119	19	2	[0 0]	0	0	0	0		1.2							23			23		9.1	107	1.04					35.4			12.2
182109	M	Black	48.0	147	54	25	No	Yes	No	No	No	None-Mild MR	77	86	99	80	18	157	64	2	['PR' 0]	2	0	4	0	A Positive	1.4	94			99		153	21			33		10.4	104	1.08		57		28	27			8.8
182165	M	Caucasian	26.5	79	55	140	No	No	No	No	Yes	None-Mild MR	91	68	93	71	21	96	63	0	[0 0]	0	0	0	0	B Positive	3.2	36			108			10	697	103	26		9.2	102	0.92					43	35		14.6
182264	F	Caucasian	31.9	79	62.5	532	No	No	No	No	Yes	None-Mild MR	52						72	2	[0 0]	2	0	0	0		1.5	37			20			22			31		8.5	104	0.9		>60			36.3	53		11.7
182478	M	Caucasian	21.4	64	57	91	No	No	No	No	No	None-Mild MR	58	80	96	79	18	119	68	0	[0 0]		0	0	0		0.6							19			26		9	105	0.87					36.2			12.1
182518	F	Caucasian	28.8	81	55	162	No	No	No	No	No	None-Mild MR	42	62	97	72	20	127	83	2	['PR' 0]	2	0	2	6		0.8	20			15			15	26	<2	27		7.7	103	0.73					26.3			9.4
182620	F	Black	26.6	77	62.5	39	No	No	No	No	No	None-Mild MR	26	90	97	66	20	160	65	2	[0 0]	2	0	0	0	B Positive	0.8	13			25			18			22		8.1	108	2.1					35.5	62		11.6
182860	F	Caucasian	22.2	55	51	10	No	No	No	No	No	None-Mild MR	64	64	97	96	18	88	56	2	['PR' 0]	1	0	0	0			23			25		12	27	30	<2	28		9.6	103	1.4					35			12.3
182957	M	Caucasian	22.7	78	62.5	270	No	No	No	No	No	None-Mild MR	58	70	100	82	18	114	44	0	[0 0]	1	0	0	0		1.5							15			25		9.2	102	1.27					47.5			15.9
183013	M	Caucasian	33.5	115	62.5	669	No	No	No	Yes	No	None-Mild MR	141	51	95	75	20	105	38	4	['PR' 0]	2	0	0	0	O Positive	1.6	29			28		1831	10			22		9.2	105	0.79					44.1	28		14.3
183180	F	Caucasian	24.5	71	55	1085	No	No	No	Yes	No	None-Mild MR	82						52	2	[0 0]	2	0	0	0
183282	M	Caucasian	16.0	0	62.5	385	No	No	No	No	Yes	None-Mild MR	158						60	2	[0 0]	0	0	0	0									17			33		10	102	1.22
183321	F	Black	28.8	76	55	980	Yes	No	Yes	Yes	Yes	None-Mild MR	71	67	99	62	18	130	53	2	[0 0]	2	0	0	0	A Positive	2.1						<10	11			24		9.5	105	0.83					35.1			11.7
183346	M	Caucasian	26.6	0	52	1083	No	No	Yes	No	No	None-Mild MR	90	75	98	71	20	140	60	2	['PR' 0]	2	0	0	0	B Positive	0.6	20			10			18			26		9.3	106	0.75				26	32.3			10.9
183506	M	Caucasian	24.8	0	52.5	10	No	No	No	No	No	None-Mild MR	87	83	94	90	18	106	52	2	[0 0]		0	2	0																					29			9.5
183610	M	Black	31.9	0	56	402	No	No	No	No	No	None-Mild MR	94						71	0	['PR' 0]	0	0	0	0		2	18			28		110	23			26		9	105	1.68					38	45		12.4
183712	F	Black	44.9	134	62.5	237	Yes	No	No	No	No	None-Mild MR	14	41	100	97	14	78	74	2	[0 0]	4	0	0	0	O Positive	2.4	34			34			20	<25	<2	25		7.2	112	3.71	21			18	24.1	55		8
183788	M	Black	31.0	98	55	171	No	No	Yes	No	Yes	None-Mild MR	77	105	98	74	20	147	50	0	['PR' 0]	0	0	0	0	O Positive	2.1	36			22	575	35	18			26		9.7	104	1.55		48			43.1	31		14.8
183803	M	Black	54.7	0	62.5	6	No	No	No	No	No	None-Mild MR	34						54	2	[0 0]	0	0	0	0		2.4	14			21			22			31		9.2	107	1.39					40.8	51		13.7
183892	M	Black	20.6	0	55	38	No	No	No	No	Yes	None-Mild MR	110	88	98	90	20	124	45	2	[0 0]	2	0	0	0	B Positive	1.3	20			47	392	2138	39	157		24		9.1	106	1.7	93	33			25.2	64		8.6
183964	M	Caucasian	31.6	0	62.5	926	No	No	No	No	Yes	None-Mild MR	59						57	2	['PR' 0]	2	0	0	1		1.8	25			30			20			27		9.8	103	1.02					41	45		14.1
184051	M	Black	19.5	0	55	1611	No	No	No	No	Yes	None-Mild MR	91	83	95	72	22	129	72	6	[0 0]	0	0	0	0		0.4	37			49		359	14			33		8.8	100	0.79		89			35.6	92		13.6
184054	M	Caucasian	35.7	113	55	67	No	No	No	No	Yes	None-Mild MR	53						57	0	[0 0]	0	0	0	0
184296	M	Caucasian	25.7	0	50	562	No	No	No	No	No	None-Mild MR	57	46	95	131	14	90	72	1	['PR' 0]	2	0		s/p AVR	O Positive	0.7	39			57		299	14			28		9	110	1.1				26	23.5	30		9.4
184313	M	Unknown/Other	31.0	98	62.5	10	No	No	No	No	No	None-Mild MR	106						59	0	[0 0]	1	0	0	0
184327	F	Caucasian	26.3	0	65	467	No	No	Yes	Yes	No	None-Mild MR	45	65	98	67	20	153	79	2	['PR' 0]	1	0	0	0
184551	F	Caucasian	27.5	96	62.5	1203	No	No	Yes	No	No	None-Mild MR	81	58	95	92	20	92	52	2	['PR' 0]		0	0	0	A Positive	0.5	62	Negative		65	990	2900	11	31	<2	23		9	101	1.41	14				27			9.3
184732	F	Black	23.1	63	50	8	No	Yes	No	Yes	No	None-Mild MR	50	76	89	28	20	152	86	6	['PR' 0]	2	0	2	0	O Positive	1.1	23			42		1964	36			24		<5.0	101	0.89					46.1	59		14.4
184749	M	Unknown/Other	29.7	0	55	1354	No	No	No	No	No	None-Mild MR	100	65	100	71	29	72	54	0	[0 0]	0	0	0	0	O Positive	0.4	56	Negative		39		594	34	45		18		7.8	105	1.91				26	29.5			10.3
184804	F	Caucasian	30.7	0	55	84	No	No	No	No	No	None-Mild MR	85	78	100	100	25	163	60	2	['PR' 0]	1	0		0	O Positive	1.1	11			25			13			23		9.4	116	0.6					30.5	14		10.4
185067	M	Caucasian	29.3		61	176	No	No	No	No	No	None-Mild MR							55	0	[0 0]	2	0	0	0			33			12			15			28		8.8	99	1		>60				22
185246	F	Black	23.1	65	60	768	No	No	Yes	No	No	None-Mild MR	32	85	100	77	20	126	47	2	['PR' 0]	2	0	0	0	A Positive	0.6	59			20			38			26		9.2	105	1.66				26	32.6			10.6
185376	M	Caucasian	29.0	84	54	17	No	No	No	No	No	Mod-Severe MR	11	72	100	78	16	129	65		['PR' 0]		0	0	0
185530	M	Caucasian	27.8	93	55	1269	No	No	No	No	No	None-Mild MR	45	77	87	130	23	103	42	0	[0 0]	5	0	2	0	O Positive	0.8	24			92		1175	46	45	7	26		9.5	102	2.97				27	26.3	24	Negative	8.8
185621	M	Black	34.7	0	55	633	No	No	No	No	No	None-Mild MR	95	43	100	122	27	110	37	0	[0 0]	0	0	0	0	B Positive	0.4	87			84			126	1304	10	20		8.7	101	2.6				27	24.4	15		9.6
185630	F	Caucasian	24.6	65	59	114	No	No	No	No	No	None-Mild MR	27						67	2	[0 0]	2	0	0	0									24			27		10.3	105	1.09						38
185689	M	Black	29.3	85	55	383	No	No	No	No	Yes	None-Mild MR	42	72	100	88	20	115	46	4	[0 0]	0	0	0	0	O Positive	1.4	33			32		146	15			25		8.5	105	1.8					28.2		Negative	9.3
185698	F	Caucasian	25.3	0	50	526	No	No	No	No	No	None-Mild MR	106	64	96	62	16	84	28	2	['PR' 0]	0	0	0	0	A Positive	1.8	41			20			10			25		8.9	103	0.56					34.2		Negative	11.5
185738	F	Caucasian	33.5	0	53	3	No	No	No	No	No	None-Mild MR	108	56	96	87	20	108	38	1	['PR' 0]	1	0	0	0		1.2	30	Negative		15			8			32		9	102	0.8	53	>60			34.5	32		11.4
185800	F	Caucasian	35.6	103	59	94	No	No	No	No	No	None-Mild MR	38	81	97	104	24	136	55		['PR' 0]		0	0	0	O Positive	1.1	73			36	575		60	70	7	30		9.5	98	1.01				28	30	31	Negative	See Comment
186256	F	Black	48.4	0	60	778	No	No	Yes	No	Yes	None-Mild MR	104	76	97	83	22	143	42	2	['PR' 0]	2	0	0	0	A Positive	1.7	27			17			6			22		8.9	108	0.6					30		Negative	10.4
186314	F	Caucasian	22.2	55	62.5	238	No	No	No	No	No	None-Mild MR	50	59	94	99	20	113	65	2	['PR' 0]	2	0	0	0	O Positive	0.2	162			123	450	1833	54	<25	<2	35		8.3	100	1.27	2			26	29.7	46		9.9
186528	M	Black	28.5	0	65	39	Yes	No	No	No	No	None-Mild MR	36						79	0	[0 0]	0	0	0	1		2.1	19			26			12	112		32		9.5	105	1.29					41.9	58		13.3
186679	M	Caucasian	23.1	75	50	182	No	No	No	No	No	None-Mild MR	23	49	100	58	12	71	85	2	['PR' 0]	0	0	0	1	O Positive	0.4	60			70		5401	79	37	3	27		9.7	106	1.6				20	30.1	35		9.9
186778	F	Black	39.2	0	50	88	No	No	No	No	No	None-Mild MR	85	71	99	57	16	116	62	6		4	0	0	0		1	30			18	473		37			23		9.5	101	2.01					27.7			9.4
186834	M	Caucasian	32.9	113	55	406	No	No	No	No	Yes	None-Mild MR	132						36	2	[0 0]	1	0	0	0									16			28		9.5	104	1		>60	>60
186958	F	Caucasian	23.5	0	68	50	No	Yes	No	No	No	Mod-Severe MR	39	64	100	78	15	114	76	2	[0 0]	0	0	0	0	O Positive	0.2	13			25			14	312		26		7.6	103	0.6				19	27.6	36		9.8
187449	F	Black	21.3	0	59	591	No	No	Yes	No	No	None-Mild MR	70						65	2	['PR' 0]	2	0	2	0
187495	F	Caucasian	29.2	82	50	171	No	No	No	No	No	None-Mild MR	82						50	0	[0 0]	0	0	2	0		2.1	33			25			11			28		9.9	105	0.74					38.9	52		13.4
187796	M	Caucasian	34.9	0	50	3	No	No	No	No	No	None-Mild MR	106	55	100	65	17	106	56	2	['PR' 0]	0	0	0	0	A Negative	1.8	43			32			7	1536		28		8	105	0.55				24	22.6	44		7.7
187934	M	Black	38.4	118	52.5	7	No	No	No	No	No	None-Mild MR	44						44	2	[0 0]	2	0	0	0	A Positive								58												35			11.9
188230	F	Black	15.0	0	62.5	1	No	No	No	No	No	None-Mild MR	96	83	100	91	16	123	51	2	['PR' 0]	0	0		0	A Positive	0.2	23			13			4	194	4	27		8	100	0.33				36	32.5	19	Negative	11
188445	M	Black	22.1	62	56	1436	No	No	Yes	No	No	Mod-Severe MR	66	94	98	68	18	160	58	0	[0 0]	0	0	0	0		1.7	26			53		534	16			25		9.8	98	2.38					52.2	61	Negative	17.4
188585	M	Caucasian	17.4	0	55	11	No	No	No	No	No	None-Mild MR	78	79	100	64	18	147	63	0	[0 0]	0	0	0	0	A Negative	0.2	81			51		55	33	<25	<2	24		8.5	103	0.7				24	32	17		9
188714	F	Black	34.9	98	50	699	No	No	No	Yes	No	None-Mild MR	77	70	100	118	18	134	20	2	['PR' 0]	0	0	0	0
188738	M	Caucasian	33.8	113	55	537	No	No	No	No	No	None-Mild MR	135	54	99	50	16	86	42	2	['PR' 0]	2	0	0	0	A Positive	1.2	23			33	2455		8			26		8.5	97	0.61				33	27	12		9.3
188742	M	Caucasian	29.3		70	33	No	Yes	No	No	Yes	None-Mild MR							26	2	['PR' 0]	0	0	0	0
189168	F	Caucasian	32.0	90	70	630	No	No	No	Yes	No	None-Mild MR	53						68	2	['PR' 0]	2	0	0	0
189218	M	Caucasian	26.9	90	70	4	No	No	No	No	No	None-Mild MR	144	123	92	147	24	158	33	0	[nan nan]			3		O Positive	0	156			96			53			22		7.8	103	0.69					24			8.1
189225	M	Caucasian	36.8	123	50	283	No	No	No	No	Yes	None-Mild MR	73	65	98	60	20	108	71	2	['PR' 0]	2		2		O Positive	1.5	23			20		398	20	111	3	30		9.6	107	1.13		>60		26	35.9	46	Negative	12.3
189297	M	Unknown/Other	27.1	0	55	1	No	No	No	No	No	Mod-Severe MR	28	56	100	77	16	143	75	0	[0 0]	0	0	2	0	O Positive	0.7					3063		40	387	9	23		8.3	100	11.64				25	19.7	42		6.8
189511	M	Caucasian	23.2	82	62.5	464	No	No	No	No	No	None-Mild MR	52	103	99	116	18	170	64	0	[0 0]	0	0	0	0	O Positive	0.6	48			25		284	53	35	5	26		9.3	101	2.76		23			34.3	29		11.7
189751	F	Black	35.6	100	52	477	No	No	No	No	No	None-Mild MR	30	64	93	77	20	144	88	2	[nan nan]	2	0	0	0	AB Positive	0.7	23			14	1015	264	47	<25	<2	19		7.8	116	2.07					25.4			8
189758	F	Caucasian	42.0	0	51	55	No	No	No	No	No	None-Mild MR	37						63	0	[0 0]	0	0	0	0
190130	M	Caucasian	29.7	0	50	194	No	No	No	No	No	None-Mild MR	39	62	93	80	18	157	88	2	['PR' 0]	2	2	2	6	A Positive	1.2	23			25		293	32			28		9.5	104	1.58		46			35.9	22		12.5
190382	M	Caucasian	31.6	100	59	687	Yes	No	No	No	No	None-Mild MR	80	76	95	102	20	84	78	2	['PR' 0]	0	0	0	0	A Positive	0.9						770	21	61	2	26		8.5	108	1.11				26	29.6	32		10.1
190665	F	Caucasian	22.8	0	53	511	No	No	No	No	No	None-Mild MR	83	92	90	95	20	129	63	0	[0 0]	0	0	0	0		2.3	68			59		370	21	148	7	31		9.1	104	0.53					29.8	88		10.6
190762	M	Caucasian	31.6	86	50	654	No	No	No	No	No	Mod-Severe MR	86	71	99	59	16	112	37	2	['PR' 0]	0	0	0	0		1.5						<10	19			29		9.4	105	0.91					42.5		Negative	14.9
190868	M	Caucasian	20.0	0	52	1002	No	No	No	No	No	None-Mild MR	72						82	2	[0 0]	0	0	0	4			42			31																53
190915	F	Black	24.6	69	51	381	No	No	No	No	Yes	None-Mild MR	54	59	98	78	17	123	80	2	[0 0]	2	0	0	0	A Positive	0.7	See Comment			See Comment			See Comment			See Comment		See Comment	See Comment	See Comment		53			26			8.6
191012	F	Caucasian	28.4	75	50	101	No	Yes	No	No	No	None-Mild MR	48	51	100	97	19	91	73	2	[0 0]	0	0	0	1	O Positive	1.3	17			20	278	97	15		<2.0	22		8.9	99	0.75		>60		24	29.5	41		10
191034	M	Black	23.4	0	55	489	No	No	No	No	No	None-Mild MR	41	95	98	84	20	179	79	2	[0 0]	2	0	2	0		1.7	18			34			25			30		9.5	107	1.65					34.5	82		11.7
191066	F	Caucasian	21.4	60	64	7	No	No	No	No	No	None-Mild MR	58	75	94	88	17	90	71	3	[0 0]	1	0	2	0	O Positive	0.5	21			19		289	20			30		8.9	108	0.81					29.6	57		8.6
191312	F	Caucasian	26.4	0	66	1461	No	No	No	No	No	None-Mild MR	91	80	94	132	20	126	23	2	[0 0]	2	0	0	0	O Negative	0.4	9	Negative		13		309	24	<25	<2	26		9.6	100	0.88					34.2	56	Negative	12
191393	M	Caucasian	31.6	0	51	1483	No	No	No	No	Yes	None-Mild MR	118	77	95	116	18	100	53	2	[0 0]	2	0	0	0		1.7	64			46			18			27		9.5	102	1.06					46.8	32		15.1
191408	M	Caucasian	29.3	0	55	681	Yes	No	No	Yes	Yes	Mod-Severe MR	56						79	0	[0 0]	0	0	0	0
191534	M	Black	24.8	0	68	1116	No	No	No	No	Yes	None-Mild MR	76	96	97	89	18	128	56	2	[0 0]	0	0	2	0									16			31		9.2	103	1.19						41
191537	M	Caucasian	28.3	82	55	362	No	No	No	No	No	None-Mild MR	50	72	97	84	18	117	62	2	['PR' 0]	0	0	0	0	A Positive	0.3	25			16			33			27		8.7	103	1.03		>60	>60	23	35.2	16		12.2
192107	F	Black	37.6	0	61	100	Yes	No	No	No	No	None-Mild MR	84						58	0	['PR' 0]	2	0	0	0	O Positive	1.8	13			18			101	174		33		9.8	92	7.51					35.7			12.9
192661	F	Caucasian	20.1	0	55	16	No	No	No	No	No	None-Mild MR	49	79	92	90	20	117	62	0	[nan nan]			3		O Positive	0.8	27			30	289		29	27	<2	24		9	87	1.21				25	34.5	47		11.6
192882	M	Caucasian	29.3	0	51	105	No	No	No	No	No	None-Mild MR	105						56	0	[nan nan]	2		2
193148	F	Caucasian	20.4	0	62.5	3	No	No	No	No	No	None-Mild MR	71	51	95	78	18	121	54	2	['PR' 0]	0	0	0	0	B Positive	0.3	40			120			20			26		8.6	102	0.61					38.3	43		13.3
193630	F	Caucasian	27.0	67	57.5	6	Yes	No	No	No	No	None-Mild MR	30	42	99	80	20	74	64	0	[0 0]	2	0	0	0	A Positive	1.4	63			55		475	20	76	2	25		9	101	1.03					35.8	31		12.6
193638	M	Caucasian	26.5	0	70	7	No	No	No	No	No	None-Mild MR	80	74	93	91	22	117	63	2	['PR' 0]	2	0	2	0	A Positive	0.4	59			67	525	214	37	<25	<2	21		7.4	106	1.05					39.2			13.2
193895	M	Black	24.7	0	60	641	No	No	No	No	No	None-Mild MR	79	68	99	83	18	98	49	2	['PR' 0]	2	0	0	0	B Positive	0.6	33			18		284	10	156	7	26		9	102	0.9				23	34	76		11.3
193993	M	Caucasian	27.2	0	62.5	200	No	No	No	No	No	None-Mild MR	73	66	100	118	20	143	58	6	[0 0]	0	0	0	0	A Positive	1.4	137			51			39			28		9.5	100	2.4				23	34.4	36		10.6
194141	M	Caucasian	36.4	0	61	7	No	No	No	No	No	None-Mild MR	111						32	2	[0 0]	0	0	0	0
194538	M	Caucasian	24.1	0	60	13	No	No	Yes	No	No	None-Mild MR	54						93	2	[0 0]	2	0	0	0								137
194742	F	Black	40.0	99	59	329	No	No	Yes	Yes	No	None-Mild MR	29	73	94	64	20	112	54	2	[0 0]	1	0		0	A Positive	0.7	28			40			27			23		8.3	111	1.41				22	25	89		8.3
194801	M	Black	45.7	0	62.5	1	No	No	No	No	No	None-Mild MR	45	90	98	61	18	163	53	2	['PR' 0]	2	0	0	0	B Positive	1.2	21	Negative		36	299	100	19	224	<2	21	342	8.7	109	0.82	125				23.9	33		7.9
195087	M	Caucasian	29.5	0	64	2	No	No	No	No	No	None-Mild MR	110	50	94	82	16	94	59	2	[0 0]	3	0	0	0	O Positive	2	22			21			9			29		9.4	98	0.6					43.4			14.9
195101	M	Black	27.8	0	58	100	No	No	No	No	No	None-Mild MR	59	116	100	70	18	192	60	1	[0 0]	2	0	0	0	O Positive	1	56			46		994	23	48	<2	24		9.8	109	1.34					42.8	34		14.4
195295	F	Black	40.5	0	51	53	No	No	No	No	No	None-Mild MR	71						67	0	[0 0]	0	0	0	0		1.9	17			21			11			31		9.5	107	0.69					37.9			12.4
195328	F	Black	33.1	0	53	4	No	No	No	No	No	None-Mild MR	54	95	98	84	20	136	54	2	[0 0]	0	0	0	0		2.1	23			31	730		20	107		32		9.6	100	1.29					32.5	70		10.4
195485	M	Caucasian	34.2	102	55	217	No	No	No	Yes	Yes	None-Mild MR	66						62	0	[0 0]	0	0	0	s/p AVR		2							21			29		10.8	104	0.86					43.4			14.2
195624	M	Unknown/Other	21.2	56	54	187	No	Yes	No	No	No	None-Mild MR	39	93	94	113	20	143	65	2	['PR' 0]	1	0	0	0
195764	M	Caucasian	18.0	57	50	627	No	No	No	No	No	None-Mild MR	19						81	0	['PR' 0]	0	0		0
195817	M	Caucasian	19.2	66	59	965	No	No	No	No	No	None-Mild MR	47						71	0	[nan nan]			3
196131	F	Unknown/Other	28.1	72	56	539	Yes	No	No	No	No	None-Mild MR	47	64	86	100	25	98	86	2	[0 0]	0	0	0	0		0.9	69			91		457	33			47		9.9	88	0.75					31.8			9.6
196302	M	Caucasian	29.1	100	70	286	No	No	No	No	No	None-Mild MR	71						73	2	['PR' 0]	0	1	2	0
196318	M	Black	57.7	0	50	487	No	No	No	No	No	None-Mild MR	88						38	0	[0 0]	0	0	0	0
196608	F	Black	19.7	57	50	200	No	No	Yes	No	No	None-Mild MR	98	45	127	118	14	79	18	2	['PR' 0]	2	0	2	0	A Positive	1.5	491			230		1985	15			26		8.7	105	0.87					29.5	34	Negative	9.7
196619	M	Black	26.0	87	50	100	No	No	No	No	No	None-Mild MR	81						56	2	['PR' 0]	2	0	0	0
196700	M	Caucasian	23.7	75	52	768	No	No	No	No	No	None-Mild MR	91	88	91	110	20	74	58	2	[0 0]	0	0	0	0	A Positive	0.5	40			38	688	2972	30	54	1	24		7.4	104	1.2				27	25	18	Negative	8.6
196717	M	Black	33.9	0	50	86	No	No	No	No	Yes	None-Mild MR	78						59	2	[0 0]	0	0	0	0
196801	M	Caucasian	29.2	0	55	421	No	No	Yes	Yes	No	None-Mild MR	46	37	96	83	22	120	84	2	[0 0]	0	0	0	0	A Positive	0.9	23			36		1709	19	71	4	29		8.5	103	2.03	73			25	29.3	32	Negative	9.6
196970	M	Caucasian	33.7	119	63	1401	No	No	No	Yes	No	None-Mild MR	58	80	93	89	20	108	72	4	['PR' 0]	2	0	2	0		1.3	35			38		87	22			35		9.2	101	1.28	13				38.1	55		12.9
196973	F	Black	23.8	0	63	7	No	No	No	No	No	None-Mild MR	55						82	2	[2 0]	2	0	0	0			47			44			57			27		9.7	109	2.36					26.1			8.8
197247	M	Caucasian	37.7	98	55	54	No	No	No	No	No	None-Mild MR	78	67	96	96	20	102	63	0	[0 0]	2	0	0	0	O Negative	1.8	23			30			76			16		8.6	105	5.53					28.4			10
197339	M	Caucasian	34.3	107	65	1078	No	No	Yes	Yes	No	None-Mild MR	87						60	2	[0 0]	2	0	0	0
197383	M	Caucasian	24.7	0	70	68	No	No	No	No	No	None-Mild MR	80						62	2	[0 0]	2	0		0	B Positive	0.3	20			32			25			29		8.7	104	1.07		46		19	36.9	35		12.2
197638	F	Caucasian	23.9	0	57.5	1	No	No	No	No	No	None-Mild MR	47	49	100	63	18	130	76	2	['PR' 0]	0	0	0	0	O Positive	1						253	18	200	<2	29		9.1	107	1.04					36.5	72		12
197701	M	Caucasian	24.6	81	52	1234	No	No	No	No	No	None-Mild MR	38	58	93	77	18	119	77	2	[0 0]	4	0	2	0	O Positive	0.8	47			37		448	60	443	28	21		8.1	112	2.26				22	27.6	48		9.3
198018	F	Black	26.7	0	62.5	229	No	No	No	No	No	None-Mild MR	46						69	2	[0 0]	2	0	2	0
198031	M	Black	29.3	48	62.5	57	No	No	No	No	No	None-Mild MR	50	39	96	76	16	99	73	4	[nan nan]	0	0	0	0		0.4	46			19		1635	63			24		8.1	120	2.5				25	37	See Comment	Negative	11.7
198043	M	Black	27.8	88	58	931	No	No	Yes	No	No	None-Mild MR	39	74	100	94	20	128	71	2	[0 0]	0	0	0	0	AB Positive	0.1	17			42			16	49		27		8.5	104	1.41					21.9			8.3
198209	M	Black	42.0	0	50	554	Yes	No	No	No	Yes	None-Mild MR	33						56	2	[0 0]	2	0	0	0									27			28		10	105	1.71
198346	M	Black	26.7	0	51	123	No	No	No	No	No	None-Mild MR	77	77	96	57	18	116	52	2	[0 0]	0	0	0	0		1.7	42			47			11			26		9.1	105	0.74					47	53		14
198457	M	Black	26.9	0	63	75	No	No	No	No	Yes	None-Mild MR	44	88	100	88	20	122	64	2	[0 0]	0	0	0	0	O Positive	0.8	70			33		16	20			20		9.7	97	2.08		35			29.6			10.1
198911	M	Caucasian	34.7	0	50	581	No	No	No	No	No	None-Mild MR	105	77	97	89	20	110	48	0	[0 0]	2	0	0	0		4.6	27	Negative		20		33	14	61	<2	24	42.5	8.9	106	0.71					39.2	23		13.3
199000	F	Caucasian	25.9	75	50	1359	Yes	No	No	No	No	None-Mild MR	104	94	92	104	20	133	43	1	['PR' 0]	0	0	1	0
199041	M	Black	31.1	101	70	10	No	No	Yes	Yes	No	None-Mild MR	79	62	97	77	18	104	50	2	[0 0]	1	0	0	0	B Positive	0.1	30			42		1747	58	179	10	28		10.2	115	1.26				41	30.1	56	Negative	9.8
199065	F	Caucasian	37.2	0	55	73	No	No	No	Yes	No	None-Mild MR	84						66	2	[0 0]	0	0	0	0
199160	M	Caucasian	25.6	88	51	86	No	No	No	No	Yes	None-Mild MR	89	50	93	67	18	94	66	2	['PR' 0]	0	0	4	0	O Positive	3.6	28			40		28	16	55	<2	23		8.9	106	1.15					38.9			13.5
199170	M	Caucasian	25.6	74	63	1057	No	No	Yes	Yes	No	None-Mild MR	25	60	98	82	20	88	58	2	['PR' 0]		0	0	0	Asub Positive	0.4	39			24			18	<25		26		8.4	105	0.69	97			24	31.7	60		10.9
199304	M	Black	26.3	0	51	944	No	No	Yes	Yes	No	None-Mild MR	92	71	100	100	17	123	57	0	[0 0]	0	0	0	0	O Positive	1.7	14			24	1876		23	299	3	19		7	110	1.88		69		17	23.8	50	Negative	8
199331	M	Caucasian	29.3	0	53	925	No	No	No	No	No	None-Mild MR	18						53	2	['PR' 0]	2	0	0	2
199465	M	Caucasian	34.9	0	50	88	No	No	No	No	No	None-Mild MR	111	90	98	64	18	131	54	0	[0 0]	0	0	0	0
199491	M	Unknown/Other	31.7	106	62.5	4	No	No	Yes	Yes	No	None-Mild MR	58	96	95	65	20	138	45	2	['PR' 0]	2	0	0	0		1.1							21			29		8.8	103	1.38					38			12.1
199618	M	Black	20.7	71	55	110	No	No	No	No	Yes	None-Mild MR	52	52	100	65	35	160	60	4	[0 0]	4	0	0	0	B Positive	2.1	19			16			20	<25	2	24		7.7	108	0.73				24	28	9		7.1
199765	M	Black	30.1	0	51	1342	No	No	No	No	No	None-Mild MR	44						78	0	[0 0]	0	0	2	0
199778	F	Black	27.2	0	59	575	No	No	No	No	Yes	None-Mild MR	69						61	2	['PR' 0]	2	0	0	0									29			28		9.2	107	1.87		27
199800	M	Unknown/Other	25.1	0	53	1008	No	No	No	Yes	No	None-Mild MR	103	44	91	96	28	99	59	0	[0 0]	0	0	0	0	O Positive	1.6	86			70		66	4	32	<2	28		8.7	97	0.53				26	30.4	34		10.5
199852	F	Caucasian	21.6	0	55	2	No	No	No	No	No	None-Mild MR	97	97	95	56	18	158	50	2	['PR' 0]	0	0	0	0
199867	F	Caucasian	24.2	0	62.5	38	No	No	No	No	No	None-Mild MR	48	91	94	114	24	113	85	1	['PR' 0]	1	0	0	0	A Negative	0.9	14			24		1305	34	77	2	23		6.6	109	0.69					30.7	38		10.7
199877	M	Caucasian	38.0	120	62.5	840	Yes	No	No	No	No	None-Mild MR	126	54	94	90	18	140	24	3	['PR' 0]	2	0	0	0	O Positive	1.3	30			111		413	34	160		30		9	104	1.45				33	30.5	54		10.1
200146	M	Caucasian	34.2	99	70	48	No	No	No	No	No	None-Mild MR	29	53	99	90	12	91	76	2	[0 0]	0	0	0	0	A Positive	0.3	18			39		354	30	199	4	25		8.3	104	2.22					26.4	48		9
200191	M	Black	25.9	0	62.5	217	No	No	No	No	No	None-Mild MR	61	85	99	67	19	139	63	2	[0 0]	4	0	2	0		2							13			26		8.9	105	1.25					40.7	46		13.1
200210	M	Caucasian	24.3	78	68	161	No	No	Yes	No	Yes	Mod-Severe MR	84	71	96	102	18	132	64	0	[0 0]	0	0	0	0	O Negative	0.1	61			39		265	94	911	2	23		8.6	105	1.93				25	30.8	36		9.9
200297	M	Caucasian	29.3	0	58	953	Yes	No	No	No	Yes	None-Mild MR	88	92	97	108	20	134	48	0	[0 0]	0	0	0	0	O Positive	0.9	34			28			13	52		22	173	8.7	104	0.34	94	>60		30.1	27.6	26		8.9
200305	M	Caucasian	26.4	0	70	3	No	No	No	No	No	None-Mild MR	116						33	2		2	0	0	0
200555	M	Caucasian	24.5	0	52.5	119	No	No	No	No	No	None-Mild MR	56						77	2	['PR' 0]	0	0	2	0
200613	F	Caucasian	18.1	48	65	284	No	No	No	No	No	None-Mild MR	45	62	94	68	20	106	78	0	[0 0]	0	0	0	0		0.5	25			10			24			38		7.7	107	0.8		>60			41.2			12.5
200834	M	Caucasian	22.4	75	55	696	No	No	No	No	Yes	None-Mild MR	102						65	2	[0 0]		0	0	0
200942	M	Unknown/Other	28.6	0	55	441	No	No	No	Yes	Yes	None-Mild MR	10	76	96	88	11	152	70	0	[0 0]	0	0	0	1		0.3	81			62	554	4040	12			27		8.7	102	1.75				28	28.6	39		9.8
201228	M	Black	29.3	0	61	2	No	No	No	No	No	None-Mild MR	110						40	0	[0 0]	0	0	0	0																						35
201246	F	Caucasian	21.9	56	54	170	No	No	No	No	No	Mod-Severe MR	47	68	96	107	19	91	80	0	[0 0]	4	0	0	0		1.1	35			28		1620	9	<25	<2	25		9	108	0.69		>60		21.1	29.7	50		10
201272	F	Caucasian	19.3	0	50	365	No	No	No	No	No	None-Mild MR	92	71	97	87	20	130	56	2	[nan nan]	0		0		A Positive	1.6	30	Negative		60	671	79	30			33	4.2	9.2	80	1.33	33				29	38	Negative	10.2
201305	F	Caucasian	29.3	105	62.5	161	No	No	No	No	Yes	None-Mild MR	101						33	0	[0 0]	0	0	2	0
201362	M	Caucasian	25.9	0	55	300	No	No	No	No	No	None-Mild MR	95	88	97	89	18	134	65		['PR' 0]	2	0	0	0	A Positive	1.1	29			57	663		12			27		9.1	105	0.64				22	26.1			9.1
201401	F	Caucasian	24.2	58	66	3	No	No	No	No	No	None-Mild MR	49						71	0	['PR' 0]	2	0	2	0
201514	M	Black	23.6	0	57	99	Yes	No	No	No	No	None-Mild MR	53	65	99	102	24	104	48	6	[0 0]	0	0	0	0	O Negative	0.2	90			50		418	34	257		21		8.2	110	1.15				26	25.7		Negative	8.7
201648	F	Black	33.3	88	56	133	No	No	No	No	Yes	None-Mild MR	65						55	2	['PR' 0]	2	0	0	0	B Positive	2.5	14			20			4			30		9.1	104	0.62					42.2	46		13.1
201777	M	Caucasian	28.0	86	50	3	Yes	No	No	Yes	No	None-Mild MR	46	55	94	108	15	64	67	4	[0 0]	0	0	0	0	B Positive	1	31			101	535	2420	19	51	<2	28		8.2	104	1.22		20		30	41	56	Negative	13.9
201861	M	Black	29.4	93	57.5	520	No	No	No	No	Yes	None-Mild MR	99	70	95	61	18	136	48	2	[0 0]	2	0	0	0		1.9	47	Negative		27		17	11			29		8.7	104	1.3		>60	>60		44.4	51		15.2
201883	F	Caucasian	22.5	67	56	820	No	No	No	No	No	None-Mild MR	48						63	2	[0 0]	4	0	0	0
201988	M	Caucasian	32.2	99	52.5	10	No	No	No	No	No	None-Mild MR	54	53	93	70	16	106	93	4	[nan nan]	2	0	0	0	O Negative	0.3	18			36		616	9			27		9.2	111	0.98		>60		25	27.9	35		9.8
202099	F	Caucasian	30.5	0	50	70	No	No	No	No	Yes	None-Mild MR	44	74	98	77	20	151	78	0	[0 0]	0	0	0	0		2.1	49			87	475	66	26			26		8.7	100	1.49					37.4	63		12.9
202290	M	Caucasian	20.9	0	50	141	No	No	No	No	No	None-Mild MR	73	65	100	93	20	99	59	1	[0 0]	0	0	0	0		2.9	52			32			22			22		8.6	102	1.24					36.8			12.3
202496	F	Caucasian	35.6	100	62.5	2	No	No	No	Yes	No	None-Mild MR	73	51	100	72	20	92	61	6	[0 0]	0	0	2	0	O Positive	0.4	17	Positive	0.152777778	43			38			37		9	92	0.68		>60			26.2	36		8.8
202601	F	Caucasian	23.5	68	57	196	No	No	No	No	No	None-Mild MR	78	65	95	77	20	112	45	1	[0 0]	1	0	0	0
202649	F	Caucasian	20.6	0	75	44	No	No	No	No	Yes	Mod-Severe MR	80	72	90	109	22	166	67	2	[0 0]		0	0	0	O Positive	0.1	10			19		1041	26	<25	3	32		8.2	102	0.76				32	29	28		8.7
202658	F	Caucasian	22.8	0	62.5	224	No	No	No	No	No	Mod-Severe MR	97	55	92	88	17	96	51	2	['PR' 0]	0	0	0	0	O Positive	1.7	68			39		2471	9	204	3	24		7.8	109	1.48	34				31.3	59		10.6
202667	M	Caucasian	25.1	84	55	2	No	No	No	No	No	None-Mild MR	99	66	95	113	20	102	56	0	['PR' 0]	2	0	0	0	O Positive	6.9	271			154	1721		11			25		9	97	0.69					28.9	33	Negative	9.5
202898	F	Black	48.4	0	62.5	416	No	No	No	No	No	None-Mild MR	115	55	86	115	25	99	26	4	[0 0]	2	0	0	0	O Positive	0.9	98			187		2102	44			22		8.8	102	4.32		7		8	24.4		Negative	8.3
202908	M	Caucasian	35.4	0	62.5	716	No	No	No	No	No	None-Mild MR	99						48	0	[0 0]	0	0	0	0
202974	M	Caucasian	35.2	108	60	8	Yes	No	No	No	No	None-Mild MR	95	72	99	83	18	138	56	2	[0 0]	0	0	0	0	A Positive	0.3	63			51		565	43	58	3	31		8.8	106	1.05		6		29	27.7	22	Negative	9.5
203006	F	Caucasian	38.7	112	55	561	No	No	No	Yes	No	None-Mild MR	80	81	95	71	20	149	54	0	[0 0]	4	0	0	0	O Positive	2.2							10	481	<2	32		9	101	0.51					30.7			10.1
203036	M	Black	33.0	0	55	35	No	No	No	No	No	None-Mild MR	113	72	95	141	18	115	54	2		0	0	0	0	O Positive	3.5	23			37			18	332	<2	21		9.2	106	1.2					42.3	39		13.8
203312	M	Caucasian	22.4	75	50	24	No	No	No	No	Yes	None-Mild MR	107	95	95	78	20	124	51	4	[0 0]	2	0	0	0
203816	F	Caucasian	20.2	0	55	66	No	No	No	No	No	None-Mild MR	36						70	2	[0 0]	0	0	2	0		1.2	32			23		44	29			23		8.9	110	1.7		32	38		33.7			11.9
203886	M	Black	19.7	0	67	4	No	No	No	No	No	None-Mild MR	108						27	2	['PR' 0]	0	0	0	0									11			27		9.6	102	0.96
203949	F	Caucasian	44.9	122	60	348	No	No	No	No	No	None-Mild MR	40						55	0	[0 0]	0	0	0	0
203994	F	Caucasian	34.5	0	55	661	No	No	No	Yes	Yes	None-Mild MR	85	65	93	98	16	119	61	0	[0 0]	2	0	0	0	O Negative	1	25			138	1205	62	6	158	<2	28		8.6	99	0.42					31.1			10.5
204124	M	Caucasian	26.9	95	62.5	231	No	No	No	No	No	None-Mild MR	50	71	97	78	18	106	65	2	[0 0]	0	0	0	0
204448	F	Caucasian	38.3	98	70	17	No	No	No	No	No	None-Mild MR	41	70	97	85	22	97	66	2	[0 0]	0	0	2	0	A Positive	1.1	17			29			22			40		8.9	90	1.03					29.2	34		9.5
204465	M	Black	29.6	99	64	14	No	No	No	No	No	None-Mild MR	68	75	100	67	20	141	66	2	['PR' 0]	0	0	0	0		1.6							24			24		9.3	109	1.33		54			36.2			11.4
204470	M	Caucasian	34.6	0	55	145	No	No	No	No	No	None-Mild MR	107						48	1		1	0	0	0	O Positive	1.1	219			83			21			30		9.3	106	0.96					36	48		11.7
204494	M	Unknown/Other	24.3	0	52.5	645	No	No	No	Yes	Yes	Mod-Severe MR	110	89	100	108	26	115	33	2	[0 0]	0	0	0	0	O Positive	0.3	208	Positive	0.263888889	43	723	676	15	61	2	36		7.8	96	0.63	2			44	39.9	17		12.9
204591	M	Caucasian	35.6	0	55	41	No	No	No	No	No	None-Mild MR	40	52	95	69	18	153	41	2	['PR' 0]	0	0	0	0	A Positive	1.2	25			18			29	173	8	26		9.4	109	2.65		32		25	31.9	40		11.8
205220	F	Caucasian	31.9	90	62.5	8	Yes	No	No	No	No	None-Mild MR	17	34	98	81	9	88	79	4	['PR' 0]	2	0	0	0	A Positive	0.5	47			79			49			28		8.3	109	1.22				28	31.5	18		10.8
205226	M	Black	34.7	0	56	92	No	No	No	No	No	None-Mild MR	61						37	0	['PR' 0]	0	0	0	0																						34
205270	F	Black	32.7	89	70	180	No	No	No	No	No	None-Mild MR	46	60	99	91	18	94	53	4	['PR' 0]			3		A Positive	1.5	10			23		1836	9	156	<2	25		10.4	110	1.64	45	35			25.1	34		8.4
205274	F	Black	27.9	0	50	722	No	No	No	No	No	None-Mild MR	67	86	100	92	18	165	55	2	['PR' 0]	0	0	0	0	A Positive	1.4	121			68	843		66	1316		28		7.1	116	1.11	115				32.3	44	Negative	11
205283	F	Caucasian	30.4	0	60	189	No	No	No	No	No	None-Mild MR	98	72	96	53	18	117	48	0	[0 0]	0	0	0	0
205386	M	Caucasian	22.9	83	66	146	Yes	No	Yes	No	No	None-Mild MR	100						68	2	['PR' 0]	0	0	0	0
205912	M	Caucasian	29.4	0	59	435	No	No	No	No	No	None-Mild MR	26	71	97	58	18	103	62	4	['PR' 0]	2	0	0	0	O Positive	0.6	40			56	747	95	40			28		8.4	103	0.99				22	27.6	17		9.3
205965	F	Black	19.8	0	50	437	No	No	No	No	Yes	None-Mild MR	36	68	99	96	12	128	86	0	[nan nan]			3		O Positive	0.4	13			21			28			22		8.1	110	1.03					29.8	42		10.2
206050	F	Caucasian	18.1	45	50	84	No	No	No	Yes	Yes	None-Mild MR	66	58	100	92	11	87	38	0	[0 0]	0	0	0	0	A Positive	2.4	29			58	316		32	354	5	35		9.1	106	3.22	9	>60			26.4	51	Negative	8.6
206121	M	Caucasian	22.1	0	59	817	No	No	No	No	No	None-Mild MR	41	87	96	70	20	133	59	2	[0 0]	2	0	1	0	A Negative	0.7	64			51			23	87	2	28		9.6	104	1.14					42.7	58		14.7
206245	M	Caucasian	26.6	0	50	5	Yes	No	No	No	No	None-Mild MR	134	71	99	88	18	132	35	2	[0 0]	2	0	0	0	A Positive	0.7	88			150		1026	22	26	<2	34		8.9	97	0.84				32	28.4	36	Negative	9.2
206246	M	Caucasian	31.1	0	50	303	No	No	No	Yes	No	None-Mild MR	65	90	95	93	20	132	47	2	['PR' 0]	0	0	0	0		0.5							18			26		9.5	109	1.22					34.3			11.1
206472	M	Caucasian	27.8	0	50	58	No	No	No	No	Yes	None-Mild MR	81	69	96	81	22	120	58	2	[0 0]	0	0	0	0	O Positive	0.1	17			25		285	82	<25		18		7.1	106	1.01					23.5	32	Negative	9.8
206664	F	Caucasian	32.1	79	50	9	No	No	No	No	Yes	None-Mild MR	68	61	96	86	22	103	47	2	[0 0]	0	0	0	0	O Positive	0.9	40			28		23	4	68	11	32		9.1	106	0.46		>60		22	35.4	18		12.6
209460	M	Caucasian	22.2	72	66	10	No	No	No	No	No	None-Mild MR	60	78	99	104	17	123	63	0	[0 0]	0	0	0	0	A Positive	0.2	16			24			23			28		8.8	100	0.9		56		24	30.3	43		10.2
209516	M	Caucasian	34.8	0	50	329	Yes	No	No	Yes	No	None-Mild MR	56						70	2	['PR' 0]	2	0	2	0
209633	M	Caucasian	41.7	135	50	265	No	No	No	No	No	None-Mild MR	94						27	0	[0 0]	0	0	0	0
209838	M	Caucasian	29.3	0	70	18	Yes	No	No	No	No	None-Mild MR	84						42	0	[0 0]	0	0	0	0									13			27		9.1	100	0.8		>60
209839	M	Black	32.6	86	62.5	785	No	No	No	No	No	None-Mild MR	41	80	97	82	18	150	52	2	['PR' 0]	2	0	0	0		1.4	77			48			18	171	2	31		9.7	109	6.7	9				35.3	79		11.4
209885	F	Black	34.7	0	66	25	No	No	No	No	No	Mod-Severe MR	79	100	95	55	20	160	59	0	['PR' 0]	2	0	0	0		2.3							9			24		9.6	104	0.49					41.6	60		13.4
209991	F	Caucasian	42.4	112	55	109	Yes	No	No	No	No	None-Mild MR	85						37	2	[nan nan]	2	0	2	0
210000	F	Black	29.3	0	50	10	No	No	No	No	No	None-Mild MR	9						31	0	[0 0]	2	0	0	0									63			25		8.8	98	15.67								9
210075	F	Caucasian	35.8	0	56	17	No	No	No	No	No	None-Mild MR	92						45	0	[0 0]	0	0	0	0		2.2	31	Negative		23		211	23			25		10	103	0.91					42.7		Negative	14.4
210143	M	Caucasian	39.7	112	62.5	421	No	No	No	No	No	None-Mild MR	79	57	97	77	20	100	58	1	[0 0]	1	0	0	0
210198	M	Black	20.9	64	50	73	No	No	No	No	No	None-Mild MR	71	76	96	64	16	111	68	0	[0 0]	0	0	0	0		1	20			24		315	14	192	<2	23		9.5	110	0.79					36.6			12.7
210207	F	Black	35.2	108	60	158	No	No	No	No	Yes	Mod-Severe MR	48	78	98	60	22	117	60	2	[0 0]	2	0	0	0									13			26		8.8	104	1.1		50
210398	M	Caucasian	27.7	80	55	91	No	No	No	No	No	None-Mild MR	70						29	2	['PR' 0]	2	0	2	0	O Negative	2.1							15			30		9.9	101	0.8					37.9			12.9
210433	F	Black	34.8	92	50	43	No	No	No	No	No	None-Mild MR	87						41	4	['PR' 0]	2	0	0	0
210641	F	Caucasian	25.4	78	68	343	No	No	No	Yes	Yes	None-Mild MR	70	66	97	81	20	101	69	4	['PR' 0]		4	2	0	A Positive	1	41			53		317	12	131	4	27		8.6	106	0.37	10	>60		32	24.1	42		8.3
211023	F	Black	28.5	73	53	111	No	No	No	No	No	None-Mild MR	60	49	92	50	12	130	62	6	[0 0]	2	0	0	0	B Positive	0.2	26	Positive	0.152777778	38	597	6154	31	108	2	27		8.6	106	0.72	40				23	77	Negative	7.3
211074	M	Caucasian	39.7	133	54	147	No	No	No	No	No	None-Mild MR	77						67	2	[0 0]	0	0	2	0
211424	F	Caucasian	25.2	63	55	151	No	No	No	No	No	None-Mild MR	60	85	99	83	11	140	60	0	[0 0]	0	0	0	0	A Negative	2.9	27			28			15	55	1	25		8.2	113	0.46				25	31.1	80		10.2
211713	F	Caucasian	20.9	57	55	532	No	No	No	Yes	No	None-Mild MR	97	60	99	98	18	106	24	0	[0 0]	0	0	0	0		1							17			25		9.5	107	0.73					30.8			10.2
211937	M	Caucasian	29.1	82	58	453	No	No	No	No	No	None-Mild MR	96	46	97	123	20	83	55	2	[0 0]	0	0	0	0	O Positive	0.7	9220			15940		32	23	111	2	20		6.9	106	2.29					31.3	23		10.6
212301	F	Black	31.8	0	58	7	No	No	No	No	No	None-Mild MR	78						60	2	['PR' 0]	2	0	0	0		2.1	16			26			11			30		9.8	105	0.88					40			13.3
212358	F	Black	36.4	0	50	811	No	No	Yes	Yes	Yes	None-Mild MR	68	62	98	66	20	138	70	2	['PR' 0]	2	0	0	0	B Positive	2.1	23			21		311	7			25		9.1	108	0.79				20	28	38		9.5
212679	M	Caucasian	36.8	123	57	248	No	No	No	No	No	None-Mild MR	55	92	93	95	20	150	48	1	[0 0]	1	0	0	0		1.7	95	Negative		29		15	44	90		29		8.9	100	2.1		36	44		43	48		14.4
212880	M	Caucasian	33.7	101	55	381	No	No	No	No	No	None-Mild MR	70	63	97	80	18	118	61	2	[0 0]	0	0	0	0		1.2	43			44		533	35			28		9.2	99	1.31					36.3	46		12
213126	F	Black	34.1	0	65	799	No	No	Yes	Yes	No	None-Mild MR	96						54	0	[0 0]	0	0	0	0			22			28			23			30		9.8	105	1.09						52
213221	F	Black	37.3	0	50	55	No	No	No	No	No	None-Mild MR	86						60	4	['PR' 0]	2	2	2	0
213469	M	Caucasian	23.0	77	50	3	No	No	No	No	No	None-Mild MR	80	74	95	73	18	102	54	2	[0 0]	2	0	0	0	A Positive	0.4	69			23			18			25		9.9	108	0.8					38.2			13.2
213709	M	Black	28.1	89	50	346	No	No	No	No	No	None-Mild MR	97	80	100	66	20	144	56	2	[0 0]	0	0	0	0		1.2	21			28			34	44		24		10.3	103	0.98					34.9			11.6
214047	M	Caucasian	28.7	91	50	562	No	No	No	No	No	None-Mild MR	99	62	95	100	20	91	66	2	[0 0]	1	0	0	0	O Positive	0.9	20			23		361	23			33		8.2	104	1.15					21.4			6.4
214269	M	Caucasian	29.1	87	60	846	No	No	No	No	No	None-Mild MR	78	57	96	66	18	103	52	2	[0 0]	0	0	0	0		0.4							23			27		9.5	107	2.04					33.8			11.4
214438	M	Caucasian	23.1	0	62.5	7	No	No	No	No	No	None-Mild MR	57	83	98	73	20	129	63	0	[0 0]	0	0	0	0		0.4							24			26		8.4	103	0.79					38.1			12.7
214543	M	Caucasian	26.9	0	58	119	No	No	No	No	No	None-Mild MR	72						47	0	[0 0]	0	0	0	0									15			24		9.2	101	1.79
214598	M	Black	33.4	100	53	295	No	No	No	No	No	None-Mild MR	76	82	97	94	16	120	53	2	[0 0]	0	0	0	0
214599	M	Black	50.2	168	55	461	No	No	No	No	No	None-Mild MR	108						36	2	[0 0]	0	0	0	0									30			27		9.2	97	2.03
214620	M	Caucasian	25.7	86	62.5	2	No	No	No	No	No	None-Mild MR	81	63	100	59	20	122	72	2	[2 0]	0	0	0	2	O Positive	1.4	82			47			22			27		10.1	100	1.2				27	36.2	34		12.3
214746	F	Caucasian	22.1	64	55	1954	No	No	No	No	Yes	None-Mild MR	63	48	98	76	16	97	76	2	[0 0]	2	0	2	0	A Positive								18			30		9.2	105	1.14					29.7			10.1
214747	M	Caucasian	37.1	77	54	32	No	No	Yes	No	No	None-Mild MR	19	67	97	77	18	98	47	0	[0 0]	0	0	0	0	A Positive	0.6	8			206		26	46			19		7.8	118	3.71				21	28.1	30		9.4
214787	M	Caucasian	27.8	0	63	722	No	No	No	No	Yes	None-Mild MR	63						75	0	[0 0]	0	0	2	0		2.8	37			18			30			30		8.8	106	2		33			48.3			15.7
214963	M	Caucasian	32.3	99	62	71	No	No	Yes	No	No	None-Mild MR	39	70	94	57	20	126	71	2	[0 0]	2	0	2	2	A Positive	1.6	17			79		83	21			27		9	106	1.46				23	38.1	31		12.9
214967	F	Black	36.8	0	55	55	No	No	No	No	No	None-Mild MR	113						39	0	[0 0]	0	0	0	0		2.4						<10	9			28		9	105	0.55					40.8	69	Negative	13.6
215075	M	Caucasian	26.3	90	57	112	No	No	No	No	Yes	None-Mild MR	124	64	100	51	20	101	51	2	[0 0]	2	0	0	0	O Positive	1.3	21			23			14	759	21	27		8.9	106	0.71		>60		26	41.8	38		14.7
215164	M	Caucasian	39.7	148	62.5	7	No	No	No	No	No	None-Mild MR	60	64	96	123	26	170	30	0	[nan nan]			6		A Negative	0.7	11			27		819	56	<25	<2	20		8.2	101	2.24	108			18	25.3	5	Positive	8.4
215277	M	Caucasian	18.0	52	66	23	No	Yes	No	No	No	None-Mild MR	103	50	100	70	18	88	27	1	['PR' 0]	2	0	0	0	O Positive	2.7	49	Negative		120			9	134	3	26		8.5	100	0.72					35.1	28		12.6
215283	M	Caucasian	24.6	0	70	12	No	No	No	No	Yes	None-Mild MR	72						60	2	[0 0]	2	0	0	0			22			28			15			31		9.9	107	1.05						41
215511	M	Black	24.9	88	65	13	No	No	No	No	No	None-Mild MR	103	91	100	80	19	161	34	0	[0 0]		0	0	0	O Positive	1.3	24			59		17	14	572	5	29		9.4	99	1.2					41.2			13.6
215515	M	Caucasian	29.8	102	62.5	29	No	No	No	No	No	None-Mild MR	130	70	97	100	18	102	47	2	['PR' 0]	2	0	0	0	AB Positive	0.6	25			133	1241	52	16	319	<2	28		7.8	97	0.35					29.8			10.5
215635	F	Black	29.0	79	60	760	No	Yes	Yes	Yes	No	None-Mild MR	66						57	2	['PR' 0]	0	0	0	0								13
215639	M	Caucasian	38.9	126	60	117	No	No	No	Yes	Yes	None-Mild MR	80	80	93	108	20	104	42	0	[0 0]	0	0	0	0	A Positive	0.5	99			See Comment		633	43	86	<2	30		10.3	98	2.05				29	31.1	33		10.3
215703	M	Caucasian	35.9	123	50	5	No	No	No	No	No	None-Mild MR	74	90	100	77	18	128	62	1	[0 0]	1	0	0	0	O Positive	2.6	23			29	356		15	141	2	27		9	107	0.99				25	38.5	26		13
215706	M	Caucasian	25.1	0	56	28	No	No	No	No	No	None-Mild MR	38	62	95	58	20	155	94	1	['PR' 0]	1	0	0	0	B Negative	0.4	78			85		559	11	685	10	34		8.3	104	0.9					30.2	51		11.4
215787	F	Caucasian	26.9	76	56	14	No	Yes	No	No	No	None-Mild MR	46	107	97	101	18	154	54	0	['PR' 0]	0	0	0	0		1.1	26			27			25	73	<2	26		9.2	103	1.26					31.9	46		10.5
215936	F	Black	36.7	106	56	119	No	No	No	No	No	None-Mild MR	101	55	100	76	18	109	22	1	['PR' 0]	0	0	0	0	O Positive	1.6	23			20			13	174		26	12.9	9.8	101	0.56	69	>60			34.9	37	Negative	11.4
215938	M	Caucasian	21.5	68	51	4	No	No	No	No	No	Mod-Severe MR	28	34	93	105	17	132	71	2	['PR' 0]	2	0	0	0	O Positive	0.5	35			40			60			19		7.6	107	2.96				21	21.6	48		7.1
216013	F	Caucasian	29.3	0	55	220	No	No	No	Yes	No	None-Mild MR	40						84		[nan nan]	0	0	0	0		1.3	34			41		84	21			34		9.6	101	0.87					44.6			14.6
216142	M	Caucasian	36.4	99	63	2	No	No	No	No	Yes	None-Mild MR	57						65	0	[0 0]	0	0	0	0
216171	F	Caucasian	22.0	57	58	639	Yes	No	No	No	Yes	None-Mild MR	44	65	94	72	20	148	67	2	['PR' 0]	2	0		0																						108
216341	F	Caucasian	23.5	0	65	7	No	No	No	No	No	None-Mild MR	32	60	96	68	20	156	76	4	[0 0]	4	0	0	2	O Negative	1.8					928	139	12	59	<2	31		9.1	94	0.73					31.5	40		11.6
216745	M	Caucasian	39.0	125	54	1	No	Yes	No	No	No	None-Mild MR	96	82	98	73	18	146	68	2	[0 0]	0	0	0	0	O Positive	1.6	40			28			27			24		9.8	99	0.85					35	37	Negative	12.3
216982	F	Caucasian	24.8	66	50	133	No	No	No	No	No	None-Mild MR	64	68	98	72	14	136	61	2	['PR' 0]	0	0	0	0	A Positive	1.6	56			64			23			23		8.3	114	0.62	65	>60			29.5	79		10.2
217159	F	Caucasian	32.9	76	61	102	No	No	No	No	No	None-Mild MR	32	48	99	50	18	118	77	2	['PR' 0]		0	0	0		2.2	26			31		297	39	613	11	21		9.7	108	1.21					33.4	42		11.4
217214	F	Black	33.8	78	57	632	No	No	No	No	Yes	None-Mild MR	50						37	2	['PR' 0]	2	0	0	0		2.6	236	Positive	0.097222222	211			15			29		9.5	105	0.95					35.2			12.2
217223	F	Caucasian	25.5	0	53	76	No	No	No	No	No	None-Mild MR	111						38	2	[0 0]	2	0	0	0		1.1	32			21			23			27		8.4	96	0.6		>60			33.2			10.7
217292	M	Black	24.0	82	55	20	No	No	No	No	Yes	None-Mild MR	81						54	3	[0 0]	2	0	2	0		0.9	96			71	431		12			29		10	99	1.19					36.5	113		11.9
217559	M	Caucasian	26.6	89	60	14	No	No	No	No	No	None-Mild MR	92	69	98	70	18	113	63	2	['PR' 0]	2	0	0	0	O Negative	4.2	51			203			17	1460	185	28		9	104	0.87					37.2	71		12.8
218207	F	Caucasian	24.2	0	70	22	No	No	No	No	No	None-Mild MR	59	59	99	75	18	105	81	2	[0 0]	4	0	2	0		1.3						167	19			26		8.8	106	0.66					35.2			12.1
218231	M	Caucasian	23.1	86	53	8	No	No	No	No	No	None-Mild MR	95	78	97	53	18	132	73	2	[0 0]	2	0	2	0	A Positive	1.1	44			28			12			27		8.8	106	0.95					32.4	36		10.6
218753	F	Caucasian	32.8	84	62.5	25	No	No	No	No	No	None-Mild MR	62						61	0	[0 0]	2	0	0	0		1.1	143			62			29			24		8.9	107	1.33					34.1			12.1
218972	M	Caucasian	36.2	121	55	57	Yes	No	No	No	No	None-Mild MR	70	61	94	85	20	101	49	2	[0 0]	0	0	0	0		0.4							30			30		9.1	103	1.6		46			38.5			13.3
219186	F	Black	38.7	0	62.5	176	No	No	No	No	Yes	None-Mild MR	89						58	2	['PR' 0]	0	0	0	0
219228	F	Caucasian	39.3	0	55	82	Yes	No	No	No	No	None-Mild MR	75	55	98	81	20	119	64	0	[0 0]	2	0	0	0	O Positive	2.5	19			24		119	15	138	3	33		8.6	102	0.79					28.5	64		9.3
219281	M	Caucasian	25.5	80	62	46	No	No	No	No	No	None-Mild MR	95	80	96	84	18	150	50	2	[0 0]	0	0	0	0	AB Positive	2.2	52			28		58	17			29		9.1	101	0.77				23	43.8	55		14.9
219345	M	Caucasian	28.7	0	59	24	No	No	No	No	No	None-Mild MR	58						59	2	[0 0]	2	0	0	0
219410	F	Caucasian	32.9	81	50	49	No	No	No	No	No	None-Mild MR	29	49	96	90	17	137	76	2	[0 0]	2	1	0	1	O Positive	2.6	31			34		266	35	<25	<2	20		8.7	96	1.37	52			23	28.8	34	Negative	9.6
219594	F	Caucasian	45.0	104	62.5	26	No	No	No	No	No	None-Mild MR	44						40	atretic TV	[0 0]	2	0	0	0								419
219746	M	Caucasian	22.9	70	64	7	No	Yes	No	No	Yes	None-Mild MR	86	58	98	111	18	100	55	2	[0 0]	2	0	2	0	O Negative	0	24			26		147	25	36	<2	18		8.8	103	1.41					32.5	28		11.5
219869	F	Caucasian	26.0	69	56	5	No	No	No	No	No	None-Mild MR	47	47	98	65	20	108	79	5	['PR' 0]	2	0	0	0	A Positive	1	23			42		667	32	35	<2	24		9	110	1.11					27.9	25		9.5
219876	M	Caucasian	29.3	0	63	265	No	No	No	No	No	None-Mild MR	116						39	2	[0 0]	0	0	0	0
219977	F	Caucasian	36.1	102	50	146	No	No	No	No	Yes	None-Mild MR	105						22	2	[0 0]	2	0	0	0
219984	M	Caucasian	27.8	85	55	42	No	No	No	No	No	None-Mild MR	103	63	94	77	0	135	24	2	['PR' 0]	0	0	0	0	O Negative	0.5	230			245	527		13	8380	80	26		8.7	112	0.94					31.6	52	Negative	10.7
220303	F	Caucasian	21.5	0	55	228	Yes	No	No	No	No	None-Mild MR	42						91	2	['PR' 0]	2	0	2	s/p AVR								208																24.5
220405	F	Caucasian	22.4	61	67	7	No	No	No	No	No	None-Mild MR	36	58	97	74	18	122	84	2	['PR' 0]	4	0	2	2		1.9	47	Negative		21		8	13			33		9.2	103	1.1	18	52	>60		42.3	46		14.6
220505	M	Caucasian	20.6	69	61	77	No	No	No	No	No	None-Mild MR	58	76	97	80	17	132	69	0	[0 0]	0	0	0	0	A Positive	0.2	23			94	493		63			18		8.7	111	1.62	53			21	30.3	52		10.5
220527	M	Caucasian	35.6	103	64	397	No	No	No	Yes	Yes	None-Mild MR	32						40	2	['PR' 0]	4	0	0	0
220691	F	Caucasian	23.9	0	62.5	1	No	No	No	No	No	None-Mild MR	73	121	90	89	22	136	71	0	['PR' 0]	0	0	0	0	A Positive	1.8	20			37		1612	19			24		6.9	107	0.38					33.5	17		11.7
220952	M	Caucasian	22.4	67	51	453	No	No	No	No	No	None-Mild MR	129	66	99	104	31	123	32	2	['PR' 0]	0	0	0	0	B Negative	0.4	47			42			17	59	2	29	23.9	8.3	99	0.31	7			21	30.7			10.2
221032	F	Black	23.0	57	50	128	No	No	No	No	No	None-Mild MR	84	55	100	108	22	97	34	2	['PR' 0]	0	0	0	0	AB Positive	0.6	40			36			6			24		8.5	100	0.59					31.1		Negative	8.7
221261	M	Black	39.4	91	57	228	No	No	No	No	Yes	None-Mild MR	69	94	98	67	20	175	60	1	[0 0]	0	0	1	0		1.8	20			21			16			26		9.3	103	0.67					42.8	38		14.5
221295	M	Caucasian	46.6	112	65	154	No	No	No	No	No	None-Mild MR	16	53	95	62	28	106	48	0	[0 0]	0	0	0	0	A Positive	1.6	100			234			92	346	2	19		7.2	116	4.94					25.1	52		7
221312	F	Caucasian	29.1	83	50	286	No	No	No	Yes	Yes	None-Mild MR	66						62	2	[0 0]	2	0	0	0		0.9	18			25			21			28		10.2	109	0.88					34.6			10.9
221479	M	Caucasian	31.1	93	62.5	209	No	No	No	No	No	None-Mild MR	46	75	100	87	12	132	54	0	[0 0]	0	0	0	0	O Positive	1.3	26			19			25	407	<2	26		8.9	110	1.81				24	23.2	30		7.9
221494	F	Caucasian	24.6	67	61	77	No	No	Yes	No	No	None-Mild MR	33	79	93	87	18	153	90	2	['PR' 0]		0	2	1								307																5.8
222387	F	Unknown/Other	23.0	65	53	28	No	No	No	No	Yes	None-Mild MR	54	46	94	132	29	108	63	2	[0 0]	0	0	0	0	A Positive	1	131			90		2123	58			23		8.7	111	1.28				13	28.3	32	Negative	8.4
222404	F	Black	25.8	64	70	9	No	No	No	No	No	None-Mild MR	83	89	93	116	21	146	29	2	['PR' 0]	2	0	0	0	O Positive	0.3	42	Positive	> or = 1:5120	42	420	186	82	49	<2	19		7	113	4	>145.0			20	36	30	Negative	12.4
222539	M	Caucasian	25.6	81	59	77	No	No	No	No	No	None-Mild MR	84	86	98	92	18	109	56	2	[0 0]	0	0	0	0
223246	F	Caucasian	16.4	38	78	9	No	No	No	No	No	None-Mild MR	13	84	98	72	18	125	27	0	[0 0]	0	0	0	0	A Positive	0.7	52			46			36			26		8.2	99	5.39					32.1			10.7
223623	M	Caucasian	29.3	0	52	280	No	No	No	Yes	No	Mod-Severe MR	49						88	2	['PR' 0]	2	0	2	0		982	15			23			21			26		9.5	104	1.08		61	71		44.3			14.3
223652	M	Caucasian	24.5	84	55	56	No	No	No	No	No	None-Mild MR	97	76	98	93	20	112	63	2	[0 0]	0	0	0	0	O Positive	1.7	9			13			21			21	60.3	9.8	109	0.97	108			22	32.6			10.4
223717	F	Black	21.4	64	50	8	Yes	No	No	Yes	No	None-Mild MR	78						58	2	[0 0]	0	0	0	0
224214	F	Caucasian	18.8	53	58	339	No	No	No	No	No	None-Mild MR	62	72	97	105	41	199	62	2	[0 0]	0	0	0	0	O Positive	1.1	24			24		2852	15	131	10	18		8.6	113	0.67					28.3	67		9.5
224588	F	Unknown/Other	20.3	52	62.5	12	No	No	No	No	No	None-Mild MR	56	47	96	84	20	110	68	0	[0 0]	0	0	0	0	O Negative	0.4	22			30		746	14	51	<2	28		9.2	99	0.41				32	27.3	39		8.9
224806	F	Caucasian	32.7	87	55	379	No	No	No	No	No	None-Mild MR	55	63	98	78	18	122	65	4	[0 0]	0	0	0	0		1.1							37			25		9.4	105	1.4		38			36.7			12.4
224851	F	Caucasian	22.5	0	50	464	Yes	No	No	No	No	None-Mild MR	66						79	0		2		0	0
224911	F	Caucasian	26.5	83	50	7	No	No	No	No	No	None-Mild MR	62						69	2	[0 0]	4	0	0	0
224922	F	Caucasian	19.5	53	52	110	No	No	No	No	No	None-Mild MR	38	66	98	70	18	141	72	0	[0 0]	0	0	0	0	B Positive	0.6	144			42	1558	2655	12	51	2	25		9.5	103	0.99				29	29.8			10
224928	M	Black	23.5	64	50	1	No	No	No	No	No	None-Mild MR	36	51	100	82	29	88	58	2	[nan nan]	2		3		O Positive	0.1	55	Negative		81	2951		101	61	7	22		7.8	110	3.08	56				20.8	48	Negative	7.3
225037	M	Black	24.2	62	54	245	No	No	No	No	No	None-Mild MR	92						36	0	[0 0]	0	0	0	0
225102	M	Caucasian	38.9	106	62.5	3	No	No	No	No	No	None-Mild MR	51						59	TR	['PR' 0]	0	0	0	0
225107	M	Caucasian	24.2	66	55	2	No	No	No	No	No	None-Mild MR	60						68	2	['PR' 0]	2	0	0	1
225353	M	Black	28.4	95	55	468	No	No	No	No	No	None-Mild MR	143						34	2	['PR' 0]	2	0	2	0			24			20										1.1							Negative
225414	M	Black	11.9	40	58	227	No	No	No	No	No	None-Mild MR	38	58	100	81	18	104	51	0	[nan nan]	0	0	3		A Positive	1.7	34			51	4203		36	150	9	30		7.1	107	0.73		>60			29	25	Negative	9.6
225460	M	Caucasian	27.4	0	50	72	No	Yes	No	No	Yes	None-Mild MR	91						57	2	['PR' 0]	1	0	0	0
225483	F	Caucasian	32.5	0	50	239	No	No	No	No	No	None-Mild MR	70						81	0	[0 0]	2	0	2	0		1.4	39			45			9	358		20	92.3	7.5	103	0.77	18				31.6			10.8
225550	M	Caucasian	29.7	94	61	20	No	No	No	No	No	None-Mild MR	56	92	96	76	18	138	66	0	[0 0]	2	0	2	0	O Positive	0.7	33			34			28			32		8.3	104	1.05				24	28.7			9.6
225722	M	Black	33.6	97	50	14	Yes	No	No	No	No	None-Mild MR	45	64	100	93	25	141	66	2	[0 0]	0	0	0	0	O Positive	0.5	24			20		800	30			25		8.8	108	3.16		33		24	25.7			8.3
225779	M	Black	33.1	93	62.5	390	No	No	No	No	No	None-Mild MR	91	80	100	100	20	130	67	2	[0 0]	2	0	0	0	O Positive	2.4	14			19			26	88	<2	27		10.9	109	1.27					32.8	60		11.3
226064	M	Caucasian	28.0	81	53	1	No	No	Yes	No	No	None-Mild MR	40	63	97	106	19	137	65	2	[0 0]	0	0	0	0	O Positive	0.4	14			45		420	72			23		8.1	101	5.09				22	31.3	29		9.7
226331	F	Unknown/Other	27.8	60	56	119	Yes	No	No	No	No	None-Mild MR	43	50	94	77	20	107	70	0	[0 0]	0	0	0	0	O Positive	1	24	Negative		27	705	2246	11	25	<2	28		8.8	94	0.87	85	>60			28.9	43	Negative	9.4
226558	F	Caucasian	33.1	82	55	244	No	No	No	No	Yes	None-Mild MR	42						67	2	[0 0]	2	0	2	0									17			24		9.2	108	0.7
226806	M	Caucasian	27.2	86	59	175	No	No	No	No	Yes	None-Mild MR	89	61	79	64	18	108	41	2	[6 0]	0	0	2	0												27									45.1			14.7
226884	M	Caucasian	27.5	87	50	167	No	No	No	No	No	None-Mild MR	32	90	100	78	18	130	47	0	[0 0]	0	0	0	0	O Positive	0.6	27			26			50	See Comment	See Comment	15	28.4	9.4	117	2.36	32			19	32.7	40	Negative	10.9
227057	M	Caucasian	32.9	120	62	193	No	No	No	No	Yes	None-Mild MR	125	57	97	74	20	100	50	0	[0 0]	0	1	0	0
227334	F	Unknown/Other	22.5	52	50	34	No	No	No	No	No	None-Mild MR	14	78	96	93	20	139	69	0	[0 0]	2	0	0	0	A Positive	1	41			41			29			23		8.4	113	0.82					31.9	36		10.5
227465	M	Caucasian	28.0	100	59	28	No	No	Yes	No	No	None-Mild MR	108	59	98	89	18	122	33	2	[0 0]	0	0	0	0
227849	F	Black	51.7	146	50	93	No	No	No	No	No	None-Mild MR	31	50	95	60	20	128	58	2	[nan nan]	2	0	0	0		1.4	37			29		486	40	134	<2	29		9.6	102	1.94					27.8	53		9.4
228110	F	Caucasian	25.9	0	62.5	140	No	No	No	No	No	Mod-Severe MR	81						41	0	[0 0]	2	0	2	0								56	12			29		9.3	106	0.93
228317	M	Caucasian	24.5	82	56	223	No	No	Yes	No	No	None-Mild MR	68	65	98	61	18	141	70	2	['PR' 0]	2	0	0	0	O Positive	2.8	36			32			11	64	<2	26		8	105	1.06					27.6	46		9.2
228504	M	Caucasian	28.7	96	53	118	No	No	No	No	No	None-Mild MR	90	62	91	95	18	102	58	1	[0 0]	0	0	0	0	A Positive	0.3	34	Negative		78	365	256	23			28		9.1	98	0.99				22	35			11.7
228529	M	Black	52.8	177	58	161	No	No	No	No	No	None-Mild MR	64	80	96	89	22	161	54	4	[0 0]	0	0	0	0		1	18			31		268	22			39		8.5	100	1.65					41.1	63		13.1
228553	M	Caucasian	23.8	69	60	69	No	No	No	No	No	None-Mild MR	95	76	95	80	16	150	57	2	[0 0]	4	0	0	0	O Positive	0.1	103			24			111	563	4	17		7.2	111	5.47		48		15	24.4	25	Negative	8.1
229112	M	Caucasian	26.8	80	68	14	No	No	No	No	No	None-Mild MR	66						67	2	['PR' 0]	2	0	2	0	O Positive	0.3	28			37	445	53	45			21		7.8	109	2.03					25.5	64		8.4
229190	M	Caucasian	25.7	77	70	110	No	No	No	No	No	None-Mild MR	26	65	99	65	14	124	70	2	['PR' 0]	2	0	0	0	O Negative	1.1	28			50		447	19	64	3	22		8.9	110	1.57				23	28.4	27		9.3
229205	F	Caucasian	30.0	95	62.5	154	No	No	No	No	No	None-Mild MR	69	98	93	89	27	170	73	2	[0 0]	2	0	2	0	O Negative	3.1	19			33		1590	19	<25	<2	23		8.5	104	0.54		>60	>60	21	36.5	29		11.9
229527	F	Caucasian	20.7	53	50	405	No	No	Yes	Yes	No	None-Mild MR	44	47	94	77	20	108	66	3	[nan nan]		2	2			1.2	24			53		237	31			30		8.8	97	1.08		56			38.8	38		12.4
229655	F	Caucasian	25.3	71	56	64	No	No	No	Yes	Yes	None-Mild MR	93	78	98	77	20	121	35	2	[0 0]	2	0	0	0	O Positive	1.8	27			62	295	1923	8	110	<2	25		8.7	105	0.6					39.7	33		13.9
229745	M	Black	28.3	97	58	404	No	No	No	No	No	None-Mild MR	86						64	2		6	0	0	0
229846	M	Caucasian	28.4	85	62.5	223	Yes	No	No	No	Yes	None-Mild MR	66	82	98	74	22	116	63	0	[1 0]	0	0	2	0	O Positive	0.9	82			66			17	109	2	29		9	105	1					41	36		13.8
229895	M	Caucasian	28.3	80	50	294	Yes	No	No	No	Yes	None-Mild MR	96	87	98	76	20	159	49	2	[0 0]	0	0	0	0		0.4							20			23		9.1	106	1.1					39.8			13.3
229956	F	Caucasian	21.5	57	55	39	No	No	No	No	No	None-Mild MR	81	55	92	98	18	107	40	2	[0 0]	2	0	2	0	A Negative	2.2	54			49		1130	5	512	<2	29		8.9	97	0.78				24	28.8	34	Negative	9.7
230453	F	Caucasian	26.8	0	62.5	6	No	Yes	No	No	No	None-Mild MR	64						64	2	['PR' 0]	0	0	2	0
230660	F	Black	18.0	46	57	134	Yes	No	No	No	No	None-Mild MR	67	76	100	67	18	121	42	2	['PR' 0]	2	0	0	0		1.1						21	15	74	<2	29		10.1	104	0.78					33			11.1
230911	F	Caucasian	26.2	85	53	1	No	No	No	No	No	None-Mild MR	110	54	99	103	17	99	35	2	[0 'PS']	0	0	0	0	A Positive	0.9	55			157		601	13			15		9.8	110	0.92				25	27.8			12.2
231140	F	Caucasian	25.1	58	60	6	No	No	No	No	No	None-Mild MR	70	40	97	82	16	75	35	2	['PR' 0]	0	0	2	0
231425	F	Black	20.0	48	52	5	No	No	No	No	No	Mod-Severe MR	78						22	2	['PR' 0]	0	0	0	0
231514	F	Black	36.0	95	51	3	No	No	No	No	No	None-Mild MR	76						45	2	[0 0]	2	0	0	0		2	71			74			18			31		9.6	105	0.98					35			11.7
231598	F	Caucasian	27.8	0	70	122	No	No	No	No	No	None-Mild MR	75						66	2	[0 0]	0	0	2	0
231615	M	Caucasian	36.7	94	55	4	No	No	No	No	No	None-Mild MR	68	84	96	91	18	100	64	2	[0 0]	0	0	0			1.3	26			36		70	35	38	5	26		9.1	89	1.14					29.7	21		10.5
231729	F	Black	35.3	96	57	60	No	No	No	No	No	None-Mild MR	81	71	93	84	18	146	26	0	[0 0]	0	0	0	0
231778	F	Caucasian	38.3	92	52	5	No	No	No	No	No	None-Mild MR	76	62	100	68	20	128	35	2	[nan nan]	0	0	0	0	A Positive	1.6	7			20	583	177	6			33		9.3	82	1.13					29.4		Negative	10.2
231825	M	Caucasian	28.3	80	66	300	Yes	No	Yes	No	No	None-Mild MR	43						90	2	['PR' 0]	3	0	2	6								138
231918	F	Caucasian	21.5	55	52	13	No	No	No	No	No	None-Mild MR	77						42	2	[0 0]	0	0	0	0
232191	M	Caucasian	28.1	84	52	204	No	No	No	Yes	No	None-Mild MR	72						57	2	[0 0]	2	0	0	0		1.5							24			29		9.1	105	1.7		42			41.2			13.9
232229	F	Caucasian	37.5	0	58	30	Yes	No	No	No	No	None-Mild MR	36	61	99	85	16	134	81	2	['PR' 0]	2	0	0
232479	F	Caucasian	20.7	55	50	203	No	No	No	No	No	None-Mild MR	20	37	100	94	13	84	57	2	[0 0]	2	0	0	s/p AVR	A Positive	0.7	13700			19800		1062	31	3997	242	25		8.5	102	2.28					26	43		9.3
232943	M	Caucasian	29.1	0	56	77	No	No	No	No	Yes	None-Mild MR	73	61	93	90	18	98	84	2	[0 0]	0	0	0	0	A Positive	0.8	15			21			28			21		7.6	109	0.98					32.8	25		10.9
233066	M	Caucasian	27.5	0	60	282	No	No	No	No	Yes	None-Mild MR	75	72	99	44	18	118	65	2	['PR' 0]	0	0	0	0	A Positive	2	51			40		33	19			30		8.5	103	0.9		>60			42.3	43		14.5
233556	M	Unknown/Other	35.6	0	59	1	No	No	No	No	No	None-Mild MR	89	58	99	60	17	111	67	2	[0 0]	1	0	0	6	O Negative	1	20			30		104	15	41	<2	22		9.4	107	0.76				24	29.3	30		19.2
233577	M	Caucasian	41.3	127	64	16	No	No	No	No	No	None-Mild MR	140	70	97	92	14	126	24	0	[0 0]	0	0	0	0	O Negative	0.4	21			16		345	51	<25		22		8.7	99	1.84				27	27.1			8.5
233816	F	Unknown/Other	40.6	0	55	71	No	No	No	No	Yes	None-Mild MR	57	53	93	69	18	102	76	2	['PR' 0]	2	0	0	0	O Positive	1.6	41			30		780	10	40	2	18		8.3	123	1.87		28			31	27		10.4
234033	F	Black	42.1	122	59	97	No	No	No	No	No	None-Mild MR	58	81	100	79	20	150	49	2	['PR' 0]	2	0	0	0		2.7						50	22			28		8.8	105	1.1		53			28.8	45		9.1
234047	F	Caucasian	23.1	57	50	14	No	No	Yes	No	No	None-Mild MR	50						45	2	[0 0]	3	0	0	0								45									13
234247	F	Black	21.9	0	62.5	4	No	No	No	No	No	None-Mild MR	85						66	2	[0 0]	2	0	0	0
234279	F	Caucasian	29.4	0	55	8	No	No	No	No	No	None-Mild MR	69	66	100	74	18	114	76	2	[0 0]	0	0	0	0	B Negative	1.4	82			68		47	16	194	5	29		8.8	103	0.86					41.5	79		13.9
234426	F	Caucasian	41.7	0	62.5	49	No	No	No	No	No	None-Mild MR	29						90	6	[0 0]	0	0	2	0
234751	F	Caucasian	31.2	77	57	29	No	No	No	No	No	None-Mild MR	51	58	95	75	20	96	70	0	[0 0]	2	0	0	0	O Positive	2.6	52			56		343	12			24		9	104	1.17				27	44	41		14.2
235229	M	Black	32.1	0	53	11	No	No	No	No	No	None-Mild MR	90	42	99	44	28	125	62	6	[0 0]	0	0	2	0	O Positive	0.8	1649			2380		589	48	173		9		10	101	2.12					27.3	20		8.3
235293	M	Black	25.1	0	62.5	9	No	No	No	No	No	None-Mild MR	84	82	98	66	16	150	61	2	['PR' 0]	2	0	0	0	AB Positive	1.5	19			23	284	484	17			25		9.2	106	0.98				Not Available	37.8	35		12.2
235295	F	Caucasian	42.3	0	70	159	No	No	No	No	Yes	None-Mild MR	83	71	98	68	20	121	56	2	['PR' 0]	2	0	0	0		2.1						356		80	2										31.9			10.8
235296	M	Caucasian	29.4	0	55	768	No	No	No	No	No	None-Mild MR	49	84	95	94	18	120	47	0	[0 0]	0	0	0	0	A Negative	1.8	100			54		153	21			22		9.2	104	1.57		59		19	36.5	52		12.3
235340	M	Black	29.3	0	55	2	No	No	No	No	No	None-Mild MR	41						76	2	['PR' 0]	2	0	0	0									22			32		9.3	107	1.51
235369	F	Caucasian	21.9	0	57.5	14	No	No	No	No	No	None-Mild MR	79	67	99	83	27	118	55	2	[nan nan]	0		0		A Positive	0.8	9			21		285	14			25		7.9	110	0.46				29	27.4	20		9
236008	M	Black	33.2	0	55	835	Yes	No	No	Yes	No	None-Mild MR	57	70	94	85	14	126	64	1	[0 0]	0	0	0	0	B Positive	0.5	43			21		1211	41			28		7.7	105	1.43		83		26	25.9			8.6
236071	F	Caucasian	27.9	76	65	25	No	No	No	No	Yes	None-Mild MR	30	56	100	89	21	98	87	2	[0 0]	2		0		O Positive	0.5	15			37	2441	1718	77	92	9	30		8.3	103	0.9		42		21	28	42	Negative	9.3
236113	F	Caucasian	25.1	0	53	29	No	No	Yes	No	No	None-Mild MR	77	48	100	85	16	120	68	2	[0 0]	0	0	0	0	A Negative	0.9	58			68	787		88	1617	30	26		8.3	117	1.78		45		28	29.1	24		9.4
237152	M	Caucasian	29.3		61	62	No	No	Yes	No	No	None-Mild MR							34	0	[0 0]	0	0	0	0
237938	F	Caucasian	26.0	0	60	118	No	No	No	No	No	None-Mild MR	86	64	94	117	20	98	59	2	[0 0]	0	0	0	0	AB Positive	2.7	100			34			10	264	5	27		9.2	101	0.4					33.4	50	Negative	11.2
238139	M	Unknown/Other	22.0	0	52	726	No	No	Yes	No	Yes	None-Mild MR	85	98	86	78	18	110	61	1	[0 0]		0	0	0	No Type Determined Positive	1	31			96		146	28			26		10.2	99	1.42		46		24	35.5			9.4
238279	M	Black	25.4	79	51	131	Yes	No	No	No	No	None-Mild MR	68	106	98	93	18	146	55	2	[0 0]	0	0	0	0	AB Positive	1.2	30	Positive	0.263888889	61	434		15	334	12	30		8.2	101	4		9			25.9	21	Negative	9
238352	F	Black	31.5	0	64	5	No	No	No	No	No	None-Mild MR	87						52	4	['PR' 0]	2	0	0	0		3.3	30			17			13			29		9.2	103	0.7		>60			43.1			14.6
238438	F	Black	26.2	0	58	21	No	No	No	No	No	None-Mild MR	129	52	96	76	7	110	21	0	[0 0]	0	0	0	0	A Positive	2.4	41	Positive	0.263888889	96	1465		21	63		37	11.5	9.2	98	0.82	79			41	27.8		Negative	9.4
238626	M	Black	30.0	95	55	13	Yes	No	No	No	No	None-Mild MR	59	88	98	96	18	134	66	2	[0 0]	2	0	0	0				Negative					38			25		9.5	104	2.76							Negative
238657	F	Caucasian	36.7	94	54	147	No	No	No	No	No	Mod-Severe MR	71	86	96	84	18	111	28	1	[0 0]	0	0	0	0	A Positive	1.9	24			32			21			30		9.2	102	0.86					30.9			10.7
238796	F	Caucasian	24.3	60	50	922	No	No	No	No	No	None-Mild MR	33	74	90	80	17	137	92	0	[nan nan]			0		B Positive	1.9	24			31	942		12			30		8.3	102	0.72				26	34.8	40		11.6
238867	F	Caucasian	51.2	0	57.5	10	No	No	No	No	No	None-Mild MR	72						51	2	[0 0]	0	0	2	0
238974	M	Caucasian	22.9	81	62.5	1901	No	No	Yes	Yes	Yes	None-Mild MR	25	54	98	74	14	142	81	2	[2 0]	4	0	2	0	A Positive	0.8	28			48		1767	35	322	6	27		8.4	103	2.48					25.1	40		8.5
239128	M	Caucasian	25.1	76	57	2	No	No	No	No	No	None-Mild MR	28	82	98	92	18	123	23	2	['PR' 0]	2	0	0	0		1.6	42			67		1342	7			30		9.6	99	1.04					42.9	58		14.4
239818	F	Caucasian	19.7	57									33	85	95	85	24	150	82	2	[0 0]	0	0	2	0		0.8	6			19		437	14	<25	<2	27		8.7	104	1.34					29.3			9.9
239982	M	Caucasian	45.5	128									44	57	99	74	18	120	64	2	[nan nan]	2	0	0	0		1.5	16			13			52			26		12.2	103	3.46					34.6		Negative	11.3
240080	M	Caucasian	30.2	0									44	72	98	73	17	137	63	0	['PR' 0]	2	0	0	0	AB Negative	0.3	9	Negative		10	507	865	71			31	285	9	112	2.03	103				28.4	36	Non-Reactive	9.7
240145	M	Caucasian	38.5	122									105	79	97	92	20	183	57	0	[0 0]	0	0	0	0	A Positive	0.9	30			76			33	561		21		7.4	113	0.81					31.8	15		10.7
240167	F	Caucasian	24.3	0									32	58	96	65	20	104	61	0	[0 0]	0	0	0	0
240394	M	Caucasian	25.5	0									72						65	0	['PR' 0]	2	0	2	0		0.4	45			27			21			26		8.8	109	1.01					31	56	Negative	10.3
240610	F	Black	22.7	0									56	82	99	79	16	148	46	4	[0 0]	0	0	0	0		2.1							26			27		9.1	106	1.03					36.8			12.2
240979	F	Black	28.6	0									24						60	2	['PR' 0]	2	0	2	0
241151	F	Caucasian	22.8	64									73						55	6	[0 0]	2	0	0	0		1.6	37			95			16			30		9.2	99	0.71					40.3			13.5
241305	F	Black	24.6	59									63	84	95	103	18	137	53	2	[0 0]	2	0	2	0	O Positive	1.6	6			14	676	167	15	49		19		8.6	111	0.62	67				24.8		Negative	8.1
241489	M	Caucasian	29.8	81									70	79	96	79	18	108	56	2	[nan nan]	0	1	0	0		1.7	22			31		217	17	135	<2	29		9.6	99	1.21					35	73		11.5
241808	F	Caucasian	16.9	49									87	65	98	108	20	99	21	0	[0 0]	0	0	0	0	O Positive	1.6	34			20		603	29	78	<2	23		9.2	106	0.81		47	56	27	29.8			10.2
241882	M	Caucasian	22.8	0									92	67	97	71	21	159	47	0	[0 0]	0	0	0	0	B Positive	0.5	55			31			98	110		29		8.1	105	3.3				31	22.8	117		7.6
241893	F	Caucasian	22.4	67									75	69	97	89	20	118	50	0	[0 0]	0	0	0	0	B Positive	2	19			26			42	1365		22		9.1	102	1.52				20	29.7	43		10
241902	M	Caucasian	14.9	0									131	75	96	88	18	100	36	2	[0 0]	0	0	0	0	B Negative	0.3	66	Negative		51	1460	1586	7	34		28	49	8	99	<0.30	55			24	29.6	31	Negative	10
241904	F	Caucasian	30.2	98									28	61	94	80	18	101	69	0	[nan nan]		0	3	0	B Positive	0.6	18			37	1283	255	77			30		7.5	95	5.3					27.7	9	Negative	9.5
242024	M	Caucasian	24.2	0									101	48	97	97	18	100	66	2	[0 0]	0	0	2	0	A Positive	0.4	16			23			9	171	<2	27		9.5	99	0.76				30	33.8	25		11.1
242160	F	Caucasian	39.7	0									125	63	100	70	20	107	26	2	[0 0]	0	0	0	0	O Positive	3.7	46	Negative		23			67	92		25	10.4	10.9	100	1.86	39				34.4	28	Negative	11.8
242171	M	Caucasian	43.4	141									106						55	1	[0 0]	2	0	4	0																1.2
242336	M	Black	48.7	0									107	81	95	87	18	145	33	2	[0 0]	2	0	0	0		3	37			22		<10	18	255		23		8.7	101	1.07					36	31	Negative	12.1
242875	F	Caucasian	19.0	0									64	52	99	75	14	98	49	2	['PR' 0]	2	0	2	0	A Positive	1.5	24			19	478	<10	100	<25	<2	24	8.1	8.8	102	3.55	7				28.8	60		10.1
242895	F	Black	27.3	0									130	75	100	113	18	120	19	0	[0 0]	0	0	0	0	O Positive	2.3	56			38			4	2375	33	13	151	10.4	106	0.59	26			18	34.7	20	Negative	11.2
243253	F	Black	32.9	87									15	75	100	80	17	131	66	0	[0 0]	0	0	0	0	B Positive	0.2	19			13		1369	62			24		8.1	103	1.66				23	27.7	62	Negative	8.9
243290	F	Caucasian	25.6	63									15	74	94	72	18	157	90	2	['PR' 0]	2	2	0	0								402																16.9
244077	M	Caucasian	19.8	68									95	80	100	80	18	131	53	2	[0 0]	0	0	0	0	O Negative	2.1	339	Positive	> or = 1:5120	165	698	528	39	<25	<2	23		9.1	106	1.5					28.2			9.6
244703	F	Black	23.4	80									119	54	94	72	18	116	67	2		2	0	0	0	AB Positive	2.3	32			28		1147	6	<25	61	16	183	7.6	115	0.71	119			16	27.7	55		9.4
244715	M	Caucasian	26.2	74									75	57	97	82	18	114	53		[nan nan]	0	0	0	0	O Positive	1	27			13			28	282	3	27		8.4	101	1.02				22	39.4	29		12.9
244865	M	Black	24.5	71									27	72	96	101	17	108	49	2	[0 0]	0	0	2	0	A Positive	0.8	91			73		833	23			23		9.3	107	1.03				25	35.1	52		11.2
244993	F	Caucasian	24.3	0									30	77	100	92	20	127	59	0	[0 0]	0	0	0	0	O Positive	0.5	46			43			10			23		7.2	116	0.63				19	34.3		Negative	11.5
245124	M	Black	34.0	0									48						49	0	[0 0]	0	0	0	0
245182	M	Black	25.2	94									73	70	98	77	18	116	49	2	[0 0]	0	0	0	0
245361	M	Caucasian	41.0	126									56	61	98	69	16	119	56	2	[0 0]	2	0	0	0	A Negative	1.7	12			16			47	138	4	25		7.5	113	1.23					23.3	27		7.9
245379	M	Caucasian	36.7	0									66	69	94	85	18	115	68	2	[0 0]	2	0	3	0	A Negative	1	11			24		355	22	<25	<2	32		9	97	1.14				29	31.3	20		18.2
245920	F	Black	28.4	0									65						65	0	[0 0]	0	0	0	0		2.7							17			31		10.1	101	1.1					33.3	42		11.4
245934	F	Caucasian	24.1	78									65	65	100	71	18	101	46	2	['PR' 0]	0	0	0	0	O Positive	1.6	47			42			13	227	<2	28		9.1	107	0.9				28	26.4	21		9
246093	M	Caucasian	19.6	0									61	78	92	73	20	127	80	2	['PR' 0]	2	0	2	6	A Positive	0.9					799	353	21			29		9.2	96	0.71					35.7	70		12.2
246234	F	Caucasian	29.0	73									18	60	97	80	18	138	80	2	[0 0]	2	0	0	0	A Positive	1.1	20			25			30			23		9.1	111	1.38					22.8	30		7.8
246446	F	Caucasian	25.0	68									52	62	99	87	20	95	66		[nan nan]		0	3		A Positive	1.7	70			60		3727	26	98	16	21		8.9	91	0.95					38.1	32	Negative	13
246664	M	Black	37.9	0									68	95	98	86	20	164	50	0	['PR' 0]	1	0	0	0
246874	F	Black	62.1	0									76						51	0	[0 0]	0	0	2	0									16			31		9.3	100	0.75
247194	M	Caucasian	26.8	82									65						87	2	['PR' 0]	2	0	2	4
247571	F	Caucasian	33.3	94									95						33	2	['PR' 0]	2	0	0	0		2.1														0.61					40.9			13.7
247616	M	Caucasian	28.5	104									105						65	2	[0 0]	2	0	2	0
247976	M	Caucasian	27.4	82									28	54	97	65	19	109	85	4	['PR' 0]		0	2	6	O Negative	9.4	34			33		2182	40			32		9.1	99	2.19					33.3	53		15.8
248336	M	Caucasian	27.4	84									46						68	2	['PR' 0]	2	0	0	4								1309
248839	M	Caucasian	40.3	150									125	49	96	73	18	108	47	6	[0 0]	2	0	0	0	AB Positive	0.8	28			26		71	49	174		24		8.8	93	2.09				22	23.7	50	Negative	8.1
248877	M	Caucasian	24.8	83									56	100	96	60	18	180	61	2	[0 0]	2	2	0	0		1	30			29			21			26		9.3	110	1.64					44			14.8
248963	F	Caucasian	19.9	0									78	58	97	68	20	114	68	2	['PR' 0]	0	0	0	0	A Negative	1.3	113			63		269	23	154	3	26		8.3	108	0.48				27	28.2	29		9.5
249556	F	Caucasian	39.8	102									45	45	94	89	20	111	71	3	[0 0]		0	0	0								176									50
249577	M	Caucasian	25.1	0									72	57	95	121	20	140	33	2	[0 0]	2	0	0	0	A Positive	0.7	21	Negative		47		362	61	1227	5	29		8.2	103	1.41					24.4	67		8.6
250269	M	Caucasian	35.7	0									95						55	2	[0 0]	5	0	0	0								88	16			24		9	94	1.1		>60				51
250290	F	Black	43.4	0									88	62	99	106	22	125	55	2	[0 0]	0	0	2	0	B Positive	0.7	112			61		71	68	43	<2	24		8.5	103	3.26				27	31	47		9.7
251258	F	Caucasian	31.2	0									50	58	100	108	17	99	75	2	[0 0]	2	0	0	0	O Positive	0.4	43			147	1745	1514	16	35	<2	20		8.3	108	1.18	48			25	32.8	52		10.4
251675	M	Caucasian	27.8	93									38	60	100	90	23	103	84	0	[nan nan]			3		A Positive	1.9	24			68	676	2068	31	<25	<2	19		9.4	110	1.52				28	32.2	34		13.6
252576	M	Caucasian	40.4	0									77	54	94	66	16	107	69	0	[0 0]	0	0	0	0
252587	M	Caucasian	28.7	0									97	57	94	73	16	117	60	0	[0 0]	0	0	0	0	A Positive	1.5	26			38			26	177	8	25		8.7	106	1.82					26.2	32		7.6
253270	F	Black	35.2	90									22	73	100	69	18	186	59	0	[0 0]	0	0	0	0	O Positive	1.5	182			274		1601	40	59	<2	20		8.3	113	1.73				27	33	56		11
253336	F	Caucasian	25.9	0									91						40	0	[0 0]	0	0	0	0			34			28			10			30		9.9	105	0.65
253339	M	Black	26.0	0									118	78	98	82	20	140	41	0	[2 0]	0	0	0	0	A Positive	2.1	196			145	438		44	15100	836	25		8.8	99	8					25.9	42	Negative	8.4
253389	F	Black	29.3	85									78	81	99	103	18	132	26		[0 0]	0	0	0	0	B Positive	0.9	46			12		1401	79	<25		24		8.8	96	4.31				23	26.9	31		8.9
253448	M	Caucasian	29.3	0									105						57	0	[0 0]	0	0	0	0	O Positive	0.6	26			24			11			40		10.4	96	0.89					47.2	42		15.9
253499	F	Unknown/Other	22.1	0									20	62	100	70	26	117	53	2	['PR' 0]	0	0	0	0	B Negative	0.3	1554			280		457	65			19		7.7	109	2.16					29.1		Negative	9.8
253540	M	Caucasian	46.8	116									22	89	97	60	18	113	74	6	[nan nan]	2	0	2	0	O Positive	0.6	137	Negative		88		453	42			34		8.4	96	0.84	61			28	28.9	13		9.6
254109	M	Black	18.6	0									91	86	94	90	18	137	71	0	[0 0]	0	0	0	0	B Positive	1	101			135			11			20		8.4	110	0.73		>60			29	20		9.2
254116	M	Caucasian	30.6	0									88	80	96	100	20	110	60	2	['PR' 0]		0	0	0	A Negative	1.5	15			25			20			31		9.1	104	0.88					39.9		Negative	13.5
254187	M	Black	36.2	108									135	76	100	101	26	93	25	6	[0 0]	0	0	0	0	O Positive	1.2	43			120		609	7			29	57	8.1	100	1.97	62	>90		31	24.8	33	Negative	8.2
255681	F	Black	23.0	0									33	129	98	71	23	146	82	4	[2 0]	2	0	0	s/p AVR	O Positive	0.8	21			31	440	361	28	35	2	31	7.7	8.8	100	1.36	32	28		34	25.6	81	Negative	8.4
255744	M	Caucasian	29.3																16	0	['PR' 0]	0	0	0	0
255809	M	Caucasian	35.5	0									97	49	96	80	18	107	49	0	['PR' 0]	0	0	2	0		1.9																			39.2			13.7
257049	M	Black	29.2	0									51						71	2	[0 0]	2	0	0	0
257428	M	Caucasian	31.0	0									67						66	2	[0 0]	2	0	2	0
258708	F	Caucasian	25.7	0									89	70	98	81	18	86	32	2	[0 0]	0	0	0	0		4.6	21			26			17			26	6.6	9.3	104	1.01	38				34			11
258930	F	Caucasian	23.5	62									52						73	2	[0 0]	2	0	2	0		2.4							19			30		9.6	106	0.69					39.8			13.1
259358	F	Black	39.5	0									111						41	2	['PR' 0]	1	0	0	0		4.7							7			26		9.2	108	0.76	57				40.8	37		13.3
259486	M	Caucasian	35.4	112									59						61	2	[0 0]	0	0	0	0																1.3
260302	M	Caucasian	19.6	62									96	77	95	101	19	106	52	2	[0 0]	0	0	0	0	A Positive	0.2	23			17		170	8			25		8.6	99	0.51					26.3			8.7
260330	F	Caucasian	20.5	56									14	94	100	82	16	171	50	1	['PR' 0]	1	0	0	0	O Positive	0.9	12			18	272		22			20		8.1	101	2.63		15		21	24.9			8.6
260438	F	Caucasian	39.6	89									54	78	94	78	20	130	52	2	[0 0]	2	0	0	0	A Positive	1.2	49			32		270	23	71	<2	30		8.7	106	1.1		52		26	33.7	61		11.1
260752	F	Black	39.4	101									53						36	0	[0 0]	0	0	0	0		1.9	34			30			15			26		8.9	104	0.9					36.3			12.4
260891	F	Black	30.5	0									71						73	2	[0 0]	0	0	2	0									19			27		9.8	107	0.83
262510	M	Caucasian	21.5	87									145	65	95	104	30	93	46	2	[0 0]	0	0	0	0		1.6	35			26			39	198	2	32		9.4	103	0.64					35.3	36		12
263119	F	Black	35.4	0									49	64	92	76	22	146	82	2	['PR' 0]	0	0	0	0	O Positive	0.7	62			35	545		28	139	3	24		9	106	1.27		21			35.3	35		11.7
263714	F	Caucasian	29.4	0									71	28	97	96	18	76	61	0	[0 0]	0	0	0	0	A Positive	0.3	330			45	521	135	23	See Comment	See Comment	27		9.2	103	0.8		>60		21	30			9.8
264159	F	Caucasian	26.9	71									48	49	100	68	18	124	78	0	[0 0]	0	0	0	0	B Negative	1	26			23			13			16		8.6	117	0.76				22	28			9.1
264597	F	Black	28.5	73									77	72	99	84	18	135	40	0	['PR' 0]	0	0	0	0	B Negative	1.3	36			43			5	87	3	24		9.3	105	0.63				21	28.3	56		8.8
266529	M	Caucasian	28.1	113									84						61	2	[0 0]		0	0	0
387752	F	Unknown/Other	31.5	78									58	51	100	90	12	116	55	2	[0 0]	0	0	0	0	A Positive	0.5	46			342		985	25	2674		24		8.6	105	1.23				25	26.2	<5		9.4
[truncated: 106 more columns]
