# Supplementary material for: Unsupervised cluster analysis of patients with recovered left ventricular ejection fraction identifies unique clinical phenotypes
Source: PLoS One. 2021 Mar 18;16(3):e0248317. doi: 10.1371/journal.pone.0248317 (PMC7971566; doi:10.1371/journal.pone.0248317)
Supplement: S2 Data — (XLSX) [file pone.0248317.s004.xlsx]

## Sheet: minEF<35, maxEF>50
STUDY_id	ef	Days from LVEF Recovery
116073	25	-236
116073	50	0
116073	35	893
116073	29	1302
151242	35	-62
151242	60	0
164599	35	-83
164599	50	0
20287	34	-545
20287	35	-37
20287	51	0
20287	46	398
15760	16	-603
15760	65	0
15760	55	482
161984	22	-198
161984	35	-176
161984	55	0
161984	50	726
117523	24	-488
117523	50	0
39840	27.5	-371
39840	50	0
39840	40	340
39840	45	693
39840	50	886
39840	43.5	1058
39840	37	3484
39840	45	3496
39840	37.5	3503
39840	33	3509
132760	35	-7
132760	44	-3
132760	52.5	0
166537	35	-82
166537	62.5	0
167736	15	-56
167736	20	-46
167736	70	0
167736	62.5	36
167736	66	36
167736	55	161
167736	55	217
167736	55	315
167736	64	338
167736	62.5	441
167736	56	574
167736	62.5	703
167736	55	1144
167736	60	2439
167736	52	3755
155999	20	-375
155999	53	-192
155999	60	0
155999	60	364
170381	35	-7
170381	78	0
165526	32	-146
165526	50	0
165526	26	85
25793	34	-393
25793	50	0
109993	35	-655
109993	62.5	0
109993	38	73
8351	28	-11
8351	70	0
8351	55	360
165284	27.5	-196
165284	72	0
165284	54.5	199
165284	55	567
165284	51	1354
165284	52	2713
172582	39	-5
172582	35	-4
172582	53	0
172582	39	153
172582	35	649
172582	20	2195
172582	34	3455
160169	30.5	-344
160169	50	0
160169	49	944
160169	38	1324
160169	42	1658
160169	37	1990
160169	33	2162
160169	41	3085
170563	35	-73
170563	56	0
170563	45	14
170563	49.5	18
170563	49.5	18
161365	21	-331
161365	40	-157
161365	54	0
161365	54	280
161365	45	642
161365	43	1310
161365	44	1755
161365	42	2275
171731	20	-50
171731	55	0
173363	27.5	-3
173363	70	0
155288	30	-510
155288	50	0
155288	39	2922
143394	18	-154
143394	40	-92
143394	22	-71
143394	37.5	-54
143394	63	0
174643	35	-5
174643	55	0
174758	24	-5
174758	56	0
132074	33	-105
132074	58	0
132074	49.5	645
132074	49.5	645
132074	35	1375
132074	49	3011
132074	42	3382
127072	15	-722
127072	33	-74
127072	50	0
127072	45	34
127072	40	47
127072	25	75
127072	27	77
127072	20	139
154614	30	-560
154614	56	0
154614	52.5	282
129339	10	-375
129339	74	0
129339	60	55
129339	65	93
129339	62.5	153
129339	62.5	188
129339	51	202
129339	52.5	203
129339	55	216
129339	62.5	295
129339	60	469
129339	44	833
129339	50	1487
129339	61	1550
129339	62	1679
129339	58	1875
129339	67	1929
129339	57.5	2054
129339	63	2205
129339	70	2298
129339	42.5	2605
129339	62	2620
129339	62.5	2652
129339	49.5	2698
129339	49.5	2698
129339	67.5	2914
129339	62.5	2915
129339	67	3020
129339	72	3188
129339	68	3360
129339	57	3426
129339	61	3565
33332	34	-22
33332	50	0
173698	35	-14
173698	55	0
158045	20	-495
158045	51	0
158045	38	431
158045	45	704
158045	41	898
158045	45	1089
158045	45	1816
167674	22	-231
167674	53	0
176012	20	-5
176012	60	0
97003	35	-492
97003	51	0
97003	43	847
97003	24	1859
97003	35	1942
97003	36	1999
150746	15	-711
150746	50	0
150746	20	1782
150746	18	1908
150746	23	2198
150109	40	-483
150109	39	-357
150109	31	-182
150109	62.5	0
150109	62.5	371
150109	55	754
150109	57.5	1132
19902	18	-687
19902		-45
19902	14	-10
19902	62.5	0
19902	52	11
19902	57.5	16
19902	55	100
19902	62.5	142
19902	62.5	170
19902	62.5	198
19902	62.5	226
19902	62.5	254
19902	62.5	317
19902	62.5	345
19902	57.5	390
19902	55	422
19902	57.5	513
19902	55	726
19902	55	1181
19902	55	1419
19902	50	3055
19902	52	3131
99694	28	-605
99694	33	-224
99694	42.5	-178
99694	49.5	-140
99694	49.5	-140
99694	62.5	0
99694	62.5	187
99694	51	279
99694	50	1574
147557	26	-730
147557	62.5	0
168047	20	-274
168047	14	-182
168047	32	-177
168047	33	-134
168047	40	-73
168047	41	-73
168047	65	0
168047	32.5	20
143157	33	-356
143157	52.5	0
176930	25	-54
176930	47.5	-1
176930	47.5	-1
176930	50	0
94663	33	-52
94663	55	0
178638	35	-8
178638	60	0
19366	20	-12
19366	52	0
19366	50	229
19366	44	573
19366	33	706
166332	35	-316
166332	50	-245
166332	50	-89
166332	62	0
166332	50	43
166332	55	189
166332	50	282
166332	43	506
166332	55	679
166332	43	926
166332	45	1182
166332	48	1637
166332	46	1761
166332	36	1995
166332	43	2386
166332	41	2737
166332	38	3136
166332	44	3514
72365	28	-126
72365	45	-109
72365	40	-77
72365	53	0
72365	42	374
72365	40	1428
72365	43	1612
72365	46	1641
72365	40	1856
144922	31	-380
144922	62.5	0
144922	62.5	272
144922	60	927
173795	30	-28
173795	30	-26
173795	35	-20
173795	40	-14
173795	58	0
173795	35	289
173795	20	309
173795	22	688
173795	36	954
173795	38	1143
173795	36	1257
179944	20	-17
179944	35	-14
179944	62.5	0
174288	20	-176
174288	49.5	-134
174288	49.5	-134
174288	50	-10
174288	62.5	0
174288	55	54
174288	40	459
174288	61	1257
174288	55	2384
174288	42	3119
174288	47	3302
178101	29	-76
178101	37.5	-75
178101	55	0
178101	50	1642
178101	35	2366
178101	32.5	2466
180545	35	-8
180545	62.5	0
180545	62.5	6
160320	30	-569
160320	52	0
160320	50	351
160320	50	1135
160320	46	2953
160320	46	3326
170406	15	-300
170406	62.5	0
170406	47.5	4
170406	47.5	4
170406	49.5	16
170406	49.5	16
170406	62.5	16
170406	57.5	28
170406	55	49
170406	62.5	77
170406	62.5	105
170406	60	136
170406	62.5	238
170406	62.5	371
170406	62.5	500
170406	57	906
170406	52	1724
170406	62.5	2124
170406	60	2800
170406	60	2999
180965	20	-7
180965	62.5	0
163951	30	-259
163951	55	0
178586	25	-79
178586	62.5	-8
178586	62.5	-3
178586	68	0
178586	59	10
178586	62.5	18
178586	62.5	32
178586	66	45
178586	62.5	59
178586	62.5	73
178586	62.5	101
178586	62.5	143
178586	62.5	206
178586	25	227
181590	25	-5
181590	57.5	0
13456	28	-619
13456	32	-462
13456	55	-297
13456	60	0
13456	50	432
13456	45	789
13456	55	1180
13456	40	1545
13456	40	2196
13456	32	2637
13456	30	2856
13456	37	3409
161723	26	-460
161723	62.5	0
161723	15	3292
161723	15	3311
161723	30	3324
175692	35	-171
175692	35	-86
175692	62.5	0
181884	32.5	-10
181884	37.5	-8
181884	62.5	0
181884	35	27
181884	37	46
160925	45	-451
160925	50	-447
160925	35	-70
160925	10	-67
160925	20	-59
160925	20	-49
160925	50	-24
160925	62	0
160925	45	176
160925	45	338
160925	44	459
160925	20	521
160925	45	687
160925	55	695
160925	30	697
160925	20	701
160925	30	851
160925	32.5	941
160925	20	1078
160925	30	1296
160925	20	1334
160925	30	1356
160925	7.5	1356
160925	30	1527
153997	23	-763
153997	52	0
153997	38	1616
169030	35	-366
169030	40	-279
169030	55	0
169030	45	2
169030	48	252
169030	33	875
169030	38	1008
169030	36	2117
169030	36	2730
169030	22	3239
169030	40	3457
180780	35	-7
180780	62.5	0
179378	35	-77
179378	62	0
179378	57	1095
7115	29	-216
7115	25	-159
7115	56	0
7115	51	178
125463	35	-20
125463	62.5	0
125463	52.5	84
81949	30	-116
81949	55	0
162385	20	-567
162385	60	-154
162385	50	-97
162385	60	-84
162385	44	-56
162385	62.5	0
162385	55	98
162385	62.5	105
162385	62.5	217
162385	62.5	290
162385	57	647
162385	55	2249
181892	25	-37
181892	62.5	0
181892	17.5	25
77704	35	-11
77704	61	0
87242	35	-19
87242	70	0
87242	62.5	52
87242	52.5	283
87242	57	921
182620	30	-22
182620	55	0
182620	55	542
41893	25	-294
41893	55	0
169940	37	-394
169940	35	-388
169940	61	0
181171	35	-84
181171	62.5	0
178395	19	-161
178395	52	0
178395	27	2057
178395	45	2181
180500	34	-109
180500	62.5	0
184804	31	-5
184804	62.5	0
160810	16	-659
160810	55	-542
160810	55	-378
160810	55	-252
160810	50	-165
160810	55	-98
160810	62.5	0
160810	56	290
160810	55	591
160810	58	1893
160810	53	3244
184296	34	-13
184296	62.5	0
184296	38	8
184296	45	295
184296	41	441
175624	35	-254
175624	57.5	0
168058	15	-477
168058	23	-294
168058	60	0
168058	38	431
168058	46	984
168058	45	1569
16455	15	-128
16455	62.5	0
186256	32.5	-2
186256	52.5	0
143699	46	-238
143699	47.5	-133
143699	47.5	-133
143699	35	-22
143699	62.5	0
183892	25	-77
183892	62.5	0
183892	40	131
183892	55	258
136069	10	-612
136069	11	-266
136069	57.5	-3
136069	62.5	0
136069	62.5	14
161849	30	-675
161849	40	-575
161849	54	0
155377	10	-851
155377	12	-125
155377	62.5	-74
155377	62.5	-63
155377	62.5	-54
155377	62.5	-42
155377	62.5	-28
155377	70	0
155377	62.5	28
155377	62.5	56
155377	62.5	84
155377	62.5	119
155377	62.5	147
155377	62.5	175
155377	62.5	217
155377	62.5	252
155377	62	317
155377	64	343
155377	55	364
155377	60	448
155377	62.5	546
155377	62.5	574
155377	62.5	675
155377	57	1102
155377	68	2457
17093	27.5	-27
17093	50	0
17093	45	16
186958	30	-11
186958	35	-10
186958	55	0
186958	49	28
186958		3047
186679	45	-25
186679	29	-12
186679	57.5	0
95158	35	-294
95158	47.5	-23
95158	47.5	-23
95158	55	0
95158	39	148
166343	30	-571
166343	45	-147
166343	70	0
166343	55	3214
177546	28	-262
177546	56	-80
177546	68	0
177546	44	539
177546	58	1211
177546	60	1498
177546	57	1726
177546	65	2762
185621	35	-57
185621	70	0
187796	10	-7
187796	62.5	0
134820	33	-515
134820	71	0
134820	40	963
188230	25	-9
188230	56	0
88262	42	-705
88262	35	-544
88262	62.5	0
88262	55	63
88262	47.5	78
88262	47.5	78
32956	35	-391
32956	62.5	0
32956	40	932
32956	40	1652
32956	42	2892
166873	23	-587
166873	21	-238
166873		-193
166873	10	-178
166873	10	-131
166873	10	-101
166873	62.5	-67
166873	43	-63
166873	52.5	-53
166873	50	-49
166873	55	-42
166873	62.5	-38
166873	55	-27
166873	70	0
166873	60	11
166873	62.5	35
166873	49	63
166873	62.5	73
166873	70	92
166873	57	107
166873	62.5	115
139209	35	-477
139209	49.5	-386
139209	49.5	-386
139209	53	0
139209	52	369
189218	35	0
189218	62.5	0
178872	25	-260
178872	42	-210
178872	62.5	0
178872	58	307
178872	50	678
72331	25	-62
72331	26	-60
72331	10	-58
72331	62.5	0
72331	22.5	482
72331	20	786
183321	30	-173
183321	50	0
169827	11	-541
169827	15	-485
169827	11	-434
169827	65	-335
169827	55	-276
169827	60	-262
169827	62.5	-234
169827	62.5	-206
169827	62.5	-178
169827	62.5	-150
169827	62.5	-122
169827	62.5	-87
169827	62.5	-31
169827	70	0
169827	62.5	95
169827	67	277
169827	62.5	361
169827	62.5	819
169827	62	2303
59698	24	-50
59698	32.5	-47
59698	62.5	0
146118	49.5	-223
146118	49.5	-223
146118	32.5	-201
146118	45	-175
146118	62.5	0
146118	62.5	150
146118	62.5	409
146118	62.5	412
181248	27	-232
181248	40	-195
181248	57.5	0
181248	55	2612
188585	30	-54
188585	48	-54
188585	60	0
159254	40	-845
159254	35	-91
159254	55	0
183346	20	-193
183346	10	-192
183346	10	-47
183346	56	-13
183346	59	-7
183346	62.5	0
183346	46	7
183346	62.5	9
183346	62.5	21
183346	62.5	35
183346	55	49
183346	62.5	105
183346	62.5	133
183346	62.5	161
183346	58	189
183346	62.5	217
183346	57	238
183346	62.5	245
183346	55	259
183346	55	294
183346	55	329
183346	60	416
183346	62.5	476
183346	62.5	504
183346	55	595
183346	55	602
183346	55	693
183346	56	780
183346	57	1165
183346	10	1513
190665	27.5	-9
190665	37	-7
190665	50	0
188738	35	-58
188738	55	0
188738	50	4
188738	52.5	140
190382	32.5	-20
190382	50	0
173318	13	-470
173318	15	-397
173318	58	0
173318	50	467
173318	52	2791
157411	15	-912
157411	23	-155
157411	54	0
157411	10	372
157411	15	528
157411	17	530
157411	27	800
180402	22	-287
180402	30	-285
180402	35	-282
180402	40	-267
180402	50	-194
180402	55	0
128629	35	-753
128629	62.5	0
128629	40	395
128629	47	1108
128629	42.5	1261
128629	35	1694
128629	30	1809
189225	27.5	-72
189225	40	-66
189225	38	-38
189225	54	0
189225	44	357
189225	42.5	484
189225	47	590
172364	28	-519
172364	62.5	0
172364	62.5	247
172364	55	1170
191312	35	-25
191312	54	0
191312	43	28
191312	39	32
191312	44	70
191312	50	252
191312	45	319
191312	45	322
184551	20	-200
184551	47	-138
184551	38	-64
184551	55	0
184551	44	238
184551	25	266
184551	27	290
184551	45	392
184551	40	406
184551	45	581
9888	35	-743
9888	70	0
142241	22	-1083
142241	20	-647
142241	25	-593
142241	47	-592
142241	70	-587
142241	60	-579
142241	60	-570
142241	63	-524
142241	49.5	-461
142241	49.5	-461
142241	60	-454
142241	60	-403
142241	62.5	-286
142241	62.5	-258
142241	62.5	-237
142241	62.5	-69
142241	70	0
142241	55	127
142241	25	292
193630	25	-10
193630	51	0
167974	20	-690
167974	20	-588
167974	55	0
167974	55	1886
192661	35	-39
192661	47.5	-1
192661	47.5	-1
192661	62.5	0
178100	20	-415
178100	37.5	-402
178100	52	-182
178100	58	0
189511	25	-118
189511	70	0
185215	35	-241
185215	55	0
185215	55	469
16052	35	-33
16052	62.5	0
16052	55	2
16052	62	16
137099	28	-1032
137099	56	0
137099	47	760
137099	37	1694
137099	35	2258
167932	35	-718
167932	55	0
167932	53	181
167932	53	370
167932	44	2852
147979	33	-683
147979	62.5	0
195101	30	-10
195101	52.5	0
127081	28	-26
127081	74	0
165140	40	-808
165140	50	-577
165140	30	-199
165140	51	0
165140	40	791
173095	35	-587
173095	35	-563
173095	45	-361
173095	40	-221
173095	50	0
173095	25	3
173095	22	7
173095	45	14
173095	25	77
187495	33	-207
187495	58	0
129460	32	-77
129460	25	-69
129460	34	-65
129460	40	-52
129460	53	0
195624	35	-6
195624	62.5	0
191012	31	-125
191012	32	-103
191012	62.5	0
36494	34	-384
36494	62.5	0
36494	33	196
36494	26	556
55558	33	-774
55558	62	-42
55558	62.5	0
55558	57.5	35
55558	62.5	70
55558	62.5	98
55558	55	126
55558	55	168
55558	62.5	196
55558	59	224
55558	62.5	252
55558	62	318
55558	62.5	406
55558	62.5	532
55558	62.5	640
186314	15	-258
186314	45	-9
186314	55	-7
186314	70	0
186314	62.5	8
186314	62.5	15
186314	55	21
186314	62.5	36
186314	48	37
186314	49	49
186314	62.5	72
159439	32	-953
159439	30	-695
159439	70	0
159439	57	746
13965	30	-700
13965	32	-325
13965	51	0
191066	20	-142
191066	40	-108
191066	29	-102
191066	30	-70
191066	30	-67
191066	25	-59
191066	50	0
191066	35	136
191066	35	290
191066	20	439
191066	20	694
196608	10	-10
196608		-8
196608	62.5	0
143383	12	-826
143383	60	-492
143383	62.5	-380
143383	62.5	-219
143383	62.5	-43
143383	62.5	-23
143383	75	0
143383	62.5	103
143383	62.5	532
143383	62.5	847
143383	55	2499
143383	40	3071
164820	30	-322
164820	62.5	-291
164820	62.5	-287
164820	62.5	-224
164820	65	0
164820	62.5	171
81900	27.5	-300
81900	30	-252
81900	45	-224
81900	55	0
81900	49	371
81900	38	1064
81900	45	1134
81900	48	1776
81900	46	2480
81900	51	2941
196801	32	-8
196801	50	0
196801	45	21
137588	25	-327
137588	55	0
137588	26	745
18081	23	-622
18081	35	-396
18081	58	0
18081	53	190
18081	50	378
18081	50	610
18081	50	819
72810	25	-148
72810	55	0
72810	28	330
72810	26	1916
72810	39	2154
72810	32.5	2297
72810	31	2465
72810	25	2499
72810	29	2518
188714	15	-240
188714	41	-234
188714	70	0
16624	26	-343
16624	20	-333
16624	57.5	0
197701	29	-17
197701	30	-12
197701	54	0
41422	22.5	-1116
41422	51	0
41422	25	1761
152104	14	-825
152104	15	-578
152104	23	-441
152104	55	0
152104	26	1577
152104	19	1784
152104	28	1891
152104	29	1984
152104	15	2508
152104	31	2607
152104	46	2786
152104	42	3052
158265	35	-1066
158265	45	-626
158265	62.5	0
158265	62.5	4
158265	62.5	29
80946	30	-403
80946	32	-77
80946	61	0
168164	29	-2
168164	62.5	0
152219	35	-484
152219	54	0
169603	35	-777
169603	47.5	-762
169603	47.5	-762
169603	35	-760
169603	40	-709
169603	44	-611
169603	50	-499
169603	58	-226
169603	62.5	0
169603	55	999
169603	55	2310
185738	25	-348
185738	62.5	-339
185738	54	-323
185738	55	-157
185738	66	0
185738	65	278
185738	59	953
196700	14	-73
196700	20	-11
196700	20	-3
196700	55	0
196700	20	70
196700	20	70
196700	22	108
196700	20	355
196700	20	404
196700	20	438
196700	15	495
196700	20	542
169295	35	-791
169295	55	0
169295	30	247
200146	25	-1
200146	62.5	0
199867	33	-7
199867	52.5	0
142426	31	-394
142426	55	0
142426	50	1665
142426	34	2041
142426	16	2904
153124	16	-1240
153124	59	-756
153124	62.5	-385
153124	76	0
153124	55	661
153124	40	662
153124	50	662
153124	47	669
153124	50	676
153124	50	677
166854	40	-871
166854	62.5	-427
166854	33	-100
166854	62.5	0
166854	50	25
193148	20	-162
193148	70	0
193148	62.5	11
193148	56	18
193148	55	32
193148	55	53
193148	55	67
193148	55	88
193148	62	116
193148	62.5	144
193148	55	172
193148	62.5	200
193148	62.5	228
193148	62.5	291
193148	62.5	326
193148	60.6	364
193148	55	466
193148	62.5	600
193148	60	721
193148	55	1085
193148	52	1176
193148	53	1735
193148	64	2254
150541	35	-398
150541	62.5	0
150541	39	778
150541	35	1149
150541	19	1519
150541	45	2023
150541	46	2709
21208	35	-11
21208	45	-8
21208	62.5	0
21208	62.5	476
50198	35	-300
50198	35	-291
50198	55	0
182047	30	-292
182047	65	0
21503	30	-417
21503	70	-41
21503	70	0
21503	70	212
21503	67	367
201246	25	-1
201246	55	0
201246	25	2
201246	25	2
201246	45	13
201246	30	15
172580	12	-737
172580	41	-378
172580	57.5	0
172580	45	383
172580	57	879
172580	57	1510
172580	50	1853
172580	55	2791
200942	40	-14
200942	45	-6
200942	25	-4
200942	70	0
200942	70	57
200942	57	707
200942	67	1635
188445	30	-326
188445	44	-324
188445	57.5	0
188445	35	555
167132	15	-898
167132	25	-628
167132	24	-558
167132	35	-313
167132	50	-287
167132	55	0
184327	35	-440
184327	35	-439
184327	49.5	-437
184327	49.5	-437
184327	62.5	-408
184327	65	0
133484	34	-1165
133484	35	-749
133484	28	-346
133484	62.5	0
133484	20	171
133484	25	175
199800	35	-3
199800	50	0
164435	35	-958
164435	50	0
164435	45	766
164435	44	2856
196302	28	-67
196302	55	0
196302	50	1978
199618	32.5	-69
199618	68	-19
199618	70	0
199618	38	828
182518	46	-499
182518	37.5	-498
182518	33	-114
182518	44	-7
182518	50	0
181663	20	-524
181663	33	-489
181663	37.5	-447
181663	50	0
181663	36	118
181663	40	124
198043	30	-114
198043	59	0
20176	26	-402
20176	53.7	0
20176	30	169
20176	40	172
201777	10	-23
201777	62.5	0
201777	20	36
201777	20	508
201777	62.5	804
201777	55	844
201777	62.5	858
201777	62.5	879
201777	62.5	893
201777	60	959
201777	62.5	1183
201777	57	2778
156306	32	-1217
156306	25	-535
156306	50	0
202658	30	-7
202658	44	-7
202658	30	-5
202658	64	0
171101	12	-822
171101	45	-472
171101	70	0
190762	28	-303
190762	56	0
190762	40	553
173341	25	-755
173341	30	-703
173341	49.5	-495
173341	49.5	-495
173341	51	0
138144	15	-474
138144	62.5	-461
138144	62.5	-455
138144	57.5	-448
138144	47	-440
138144	62.5	-427
138144	62.5	-406
138144	62.5	-392
138144	62.5	-378
138144	62.5	-350
138144	62.5	-322
138144	43	-294
138144	57.5	-266
138144	49.5	-238
138144	49.5	-238
138144	54	-175
138144	62.5	-140
138144	62.5	-88
138144	63	0
138144	62.5	35
138144	62.5	63
138144	62.5	91
138144	56	119
138144	55	175
138144	62.5	210
138144	55	241
138144	48	302
138144	48	302
138144	53	329
138144	30	626
138144	22	634
138144	30	641
138144	33	668
138144	33	718
138144	43	1011
138144	50	1537
138144	32	2376
201362	24	-55
201362	51	0
174984	30	-733
174984	70	0
150731	44	-1389
150731	35	-647
150731	52	0
150731	42	403
172491	25	-816
172491	47	-726
172491	70	0
172491	70	3
191537	15	-315
191537	39	-285
191537	35	-276
191537	57.5	-11
191537	62.5	0
191537	62.5	7
191537	62.5	15
191537	46	18
191537	62.5	49
191537	51	77
191537	55	112
191537	62.5	140
191537	55	168
191537	55	224
191537	55	259
191537	62.5	294
191537	62	332
191537	62.5	364
191537	62.5	392
191537	55	476
191537	62	682
191537	57	885
191537	58	1645
191537	58	2228
191537	60	2366
109810	27	-883
109810	50	0
197339	35	-176
197339	61	0
204494	25	-3
204494	62.5	0
204591	30	-6
204591	57.5	0
165923	35	-994
165923	30	-965
165923	43	-931
165923	48	-265
165923	55	-252
165923	62.5	0
165923	45	751
120815	25	-1428
120815	27.5	-632
120815	51	0
120815	25	350
176761	26	-630
176761	44	-406
176761	57	-224
176761	58	0
124271	40	-539
124271	25	-184
124271		-183
124271	37.5	-176
124271	62.5	0
124271	25	33
124271	53	41
205220	23	-7
205220	70	0
205220	50	10
205274	24	-7
205274	61	0
144327	34	-1323
144327	45	-943
144327	49.5	-404
144327	49.5	-404
144327	50	0
144327	50	392
144327	40	1351
144327	50	1748
144327	42	2133
144327	43	2513
144327	48	2807
144327	36	2865
21993	32	-853
21993	50	0
21993	48	756
21993	44	1299
114417	40	-746
114417	30	-368
114417	52	0
114417	40	567
114417	40	899
114417	50	1206
114417	47.5	1277
114417	47.5	1277
185630	15	-509
185630	10	-506
185630	30	-442
185630	20	-400
185630	50	0
185630	50	198
185630	50	546
185630	40	958
185630	42	1995
185630	40	2186
197247	44	-219
197247	35	-185
197247	55	-101
197247	57	0
136283	27.5	-346
136283	33	-340
136283	62.5	0
136283	52	1463
136283	47	1672
136283	62.5	2103
205965	35	-1
205965	62.5	0
174856	35	-798
174856	50	0
202496	30	-101
202496	50	0
169813	20	-948
169813	55	0
169813	35	306
169813	41	579
169813	29	1609
169813	35	2371
199778	24	-171
199778	13	-144
199778	50	0
199778	42.5	315
199778	36	403
199778	37.5	866
199778	17	1204
182957	25	-593
182957	15	-418
182957	55	-349
182957	62.5	-340
182957	62.5	-328
182957	62.5	-320
182957	62.5	-305
182957	62.5	-291
182957	62.5	-277
182957	55	-258
182957	58	-228
182957	62.5	-165
182957	62.5	-139
182957	55	-105
182957	62.5	-56
182957	62.5	-28
182957	70	0
182957	62.5	59
182957	55	91
182957	57.5	193
182957	55	500
182957	63	1893
206664	25	-4
206664	53	0
15568	22	-489
15568	32	-484
15568	62.5	0
15568	27	197
118166	32.5	-22
118166	50	0
118166	45	1
118166	49.5	601
118166	49.5	601
190130	38	-420
190130	32	-378
190130	32	-318
190130	32	-318
190130	35	-223
190130	50	0
190130	40	184
190130	40	239
190130	35	240
154073	26	-1058
154073	57	-666
154073	61	-538
154073	62.5	0
154073	62.5	0
154073	62.5	2
122640	18	-303
122640	21	-78
122640	62.5	0
122640	20	1
185530	24	-541
185530	25	-501
185530	25	-261
185530	24	-70
185530	25	-15
185530	25	-10
185530	20	0
185530	62.5	0
185530	20	10
185530	20	14
185530	20	119
185530	20	348
181778	37.5	-637
181778	27	-266
181778	62.5	0
182165	15	-616
182165	15	-1
182165	62.5	0
199331	28	-182
199331	50	0
182060	17.5	-639
182060	30	-630
182060	33	-622
182060	32	-557
182060	27	-535
182060	29	-529
182060	24	-448
182060	26	-413
182060	65	-308
182060	62.5	-305
182060	62.5	-301
182060	62.5	-294
182060	62.5	-287
182060	62.5	-280
182060	62.5	-231
182060	62.5	-217
182060	57	-189
182060	55	-161
182060	60	-112
182060	62.5	-84
182060	62.5	-56
182060	62.5	-28
182060	70	0
182060	58	28
182060	59	73
182060	62.5	224
182060	60	437
182060	55	751
182060	64	808
182060	55	914
182060	50	917
182060	62.5	1289
182060	56	1326
182060	45	1433
14380	35	-649
14380	39	-538
14380	42	-313
14380	34	-175
14380	57.5	0
14380	40	174
14380	41	254
14380	55	428
14380	46	643
14380	42.5	1077
14380	56	1244
387740	22	-922
387740	37	-527
387740	35	-467
387740	22	-322
387740	50	0
387740	32	138
387740	41	461
143773	20	-1462
143773	13	-1171
143773	55	-815
143773	55	-749
143773	60	-710
143773	62.5	-612
143773	67	-548
143773	64	-392
143773	70	0
143773	62.5	1372
143773	70	2646
153933	21	-1407
153933	14	-554
153933	39	-182
153933	50	0
153933	32.5	91
153933	15	1228
153933	36	1855
203949	15	-100
203949	61	0
203949	55	446
203949	61	2493
209991	27.5	-487
209991	45	-483
209991	34	-356
209991	50	0
74762	30	-1001
74762	41	-704
74762	59	0
183712	22.5	-619
183712	20	-416
183712	25	-215
183712	24	-104
183712	62.5	0
210641	35	-7
210641	63	0
210641	62.5	35
199160	32	-238
199160	33	-226
199160	62.5	0
77188	23	-805
77188	35	-421
77188	45	-343
77188	54	0
77188	54	327
77188	43	482
77188	48	655
77188	45	747
77188	40	887
77188	40	1054
77188	45	1176
134977	30	-452
134977	63	0
134977	62	1529
202974	19	-154
202974	68	0
202974	62.5	12
202974	62.5	19
202974	62.5	26
202974	62.5	40
202974	55	54
202974	62.5	75
202974	55	89
202974	62.5	145
202974	55	180
202974	62.5	208
202974	62.5	243
202974	65	306
202974	60	334
202974	63	372
202974	62.5	621
202974	60	736
202974	60	1100
202974	64	2283
170811	40	-991
170811	41	-726
170811	51	-488
170811	57.5	-307
170811	40	-97
170811	38	-81
170811	20	-52
170811	56	0
170811	42	311
170811	45	476
170811	45	842
170811	45	1213
154695	30	-1096
154695	33	-957
154695	50	-587
154695	55	0
154695	50	1176
154695	55	2400
201401	40	-201
201401	43	-200
201401	25	-194
201401	45	-190
201401	50	0
124363	20	-714
124363	45	-607
124363	48	-294
124363	55	0
211937	25	-1
211937	25	-1
211937	57.5	0
190915	20	-466
190915	30	-341
190915	63	0
147529	30	-206
147529	25	-65
147529	52	-34
147529	49.5	-4
147529	49.5	-4
147529	62.5	0
30994	35	-877
30994	45	-715
30994	51	-456
30994	62.5	0
112967	25	-614
112967	81	0
112967	62.5	340
112967	70	341
186834	35	-553
186834	50	0
186834	49	460
186834	23	2603
186834	32	2653
206121	20	-100
206121	58	0
206121	45	73
206121	46	2478
206121	46	2478
206121	50	2479
102208	30	-50
102208	48	-48
102208	60	0
12195	41	-1043
12195	24	-1007
12195	38	-608
12195	45	-226
12195	54	0
19648	30	-1168
19648	35	-755
19648	35	-289
19648	50	0
19648	50	20
140703	29	-636
140703	30	-590
140703	62.5	-441
140703	65	0
140703	62.5	343
183282	17	-581
183282	58	-203
183282	50	-187
183282	67.5	0
183282	61	448
185246	18	-599
185246	16	-490
185246	10	-395
185246	10	-339
185246	14	-178
185246	62.5	-43
185246	66	-40
185246	62.5	-32
185246	62.5	-18
185246	62.5	-18
185246	70	0
185246	62.5	14
185246	62.5	28
185246	59	45
185246	62.5	115
185246	62.5	185
185246	62.5	213
185246	62.5	248
185246	62.5	290
185246	62.5	318
185246	54	2107
185246	65	2284
165940	35	-1159
165940	46	-1068
165940	55	0
165940	16	1663
165940	27	1736
165940	23	1764
86117	35	-140
86117	47.5	-84
86117	47.5	-84
86117	55	0
185689	18	-638
185689	22	-554
185689	18	-344
185689	10	-196
185689	10	-161
185689	10	-97
185689	62.5	0
185689	20	143
185689	15	1017
185689	20	1681
185689	10	2393
185689	15	2416
185689	10	2603
185689		2678
183180	30	-702
183180	45	-649
183180	62.5	-371
183180	64	0
211023	28	-64
211023	55	-10
211023	62.5	0
211023	57.5	12
168881	30	-1094
168881	58	0
168881	51	343
168881	51	557
168881	50	1411
206472	35	-126
206472	33	-110
206472	51	-73
206472	20	-12
206472	50	0
172321	12	-1003
172321	41	-411
172321	62.5	0
172321	51	230
172321	28	2039
172321	31	2319
172321	20	2325
186778	35	-618
186778	47	-470
186778	41	-273
186778	45	-139
186778	50	-117
186778	60	0
186778	38	357
186778	45	714
186778	35	1036
186778	23	1141
186778	29	1414
186778	30	1518
186778	35	1556
184313	35	-683
184313	59	0
60194	33	-970
60194	35	-333
60194	39	-145
60194	50	0
60194	45	49
27310	26	-1464
27310	57.5	0
38025	47	-1076
38025	45	-693
38025	20	-154
38025	50	-141
38025	35	-92
38025	34	-85
38025	50	-41
38025	62.5	0
211424	35	-68
211424	35	-64
211424	70	0
181232	35	-769
181232	54	0
210075	18	-100
210075	50	0
210075	49.5	97
210075	49.5	97
210075	41	195
210075	38	201
215164	15	0
215164	62.5	0
215164	29	9
215164	11	15
103066	35	-932
103066	49	-380
103066	55	0
119329	35	-696
119329	30	-577
119329	55	0
119329	40	389
212679	35	-57
212679	62.5	0
201228	33	-283
201228	50	0
215277	32.5	-4
215277	62.5	0
215277	32	93
215277	12	330
215277	31	526
215277	20	1211
215277	20	2051
191534	22	-526
191534	57	-435
191534	61	0
191534	33	626
191534	50	1926
10188	31	-1122
10188	51	-733
10188	64	0
51528	34	-83
51528	55	-36
51528	57	0
177881	30	-873
177881	58	0
177881	54	363
183788	30	-723
183788	52	0
183788	43	2127
191408	30	-532
191408	62.5	0
191408	56	1162
72411	30	-569
72411	55	-87
72411	62.5	0
72411	50	354
175392	38	-947
175392	30	-825
175392	47	-791
175392	54	-387
175392	62.5	0
203994	25	-227
203994	30	-226
203994	55	-211
203994	60	0
214620	35	-10
214620	70	0
214620	61	353
214620	60	832
214620	57	2503
198209	27.5	-383
198209	55	0
198209	40	2496
185067	24	-712
185067	45	-663
185067	55	0
166654	37.5	-562
166654	70	-262
166654	40	-52
166654	40	-1
166654	30	0
166654	62.5	0
15365	33	-1043
15365	43	-742
15365	44	-279
15365	50	-67
15365	55	0
15365	50	1
213469	35	-75
213469	63	0
213469	62	332
216982	35	-3
216982	70	0
216982	56	120
216982	70	1114
160253	20	-1397
160253	30	-1288
160253	40	-925
160253	40	-623
160253	20	-350
160253	54	0
160253	47	333
160253	45	363
16868	35	-1119
16868	45	-644
16868	50	-406
16868	55	0
16868	55	793
16868	55	1701
215706	30	-38
215706	62.5	0
199877	29	-116
199877	60	-61
199877	62.5	-54
199877	60	-42
199877	62.5	-40
199877	62.5	-39
199877	61	-28
199877	60	-14
199877	70	0
199877	62.5	16
199877	62.5	63
199877	60	98
199877	62.5	126
199877	62.5	154
199877	62.5	189
199877	55	217
199877	62.5	245
199877	62.5	266
199877	70	304
199877	55	343
199877	65	448
199877	60	546
199877	55	668
199877	63	1081
199877	59	2285
217559	35	-2
217559	61	0
209516	28	-187
209516	25	-154
209516	54	0
205270	45	-215
205270	20	-200
205270	25	-197
205270	22.5	-175
205270	29	-8
205270	62.5	0
205270	10	246
189297	32.5	-20
189297	57	0
215938	30	-48
215938	42.5	-44
215938	49.5	-37
215938	49.5	-37
215938	70	0
176484	27	-973
176484	46	-921
176484	45	-580
176484	50	0
176484	37	251
176484	36	465
176484	40	588
161404	15	-604
161404	20	-90
161404	20	-8
161404	62.5	0
196619	22.5	-467
196619	35	-466
196619	49	-465
196619	35	-309
196619	65	0
137720	30	-18
137720	30	-16
137720	20	-12
137720	60	0
137720	45	3
180774	27	-31
180774	50	0
209460	30	-217
209460	28	-211
209460	28	-209
209460	55	0
209460	55	226
209460	40	510
209460	45	583
209460	39	749
215703	25	-74
215703	55	-72
215703	60	0
193638	37.5	-549
193638	60	-519
193638	40	-400
193638	25	-270
193638	30	-269
193638	62.5	0
215075	41	-90
215075	34	-88
215075	50	0
189758	30	-655
189758	62.5	0
189758	35	130
189758	55	766
189758	58	915
182860	15	-830
182860	27	-746
182860	29	-665
182860	28	-474
182860	41	-274
182860	52.5	0
192107	35	-582
192107	55	-420
192107	70	0
192107	70	420
192107	58	1823
192107	59	1988
192107	65	1999
199465	33	-423
199465	50	-335
199465	55	0
219228	30	-3
219228	66	0
98243	45	-1088
98243	34	-401
98243	50	0
152021	21	-1676
152021	35	-861
152021	55	0
152021	48	358
152021	53	910
162308	18	-700
162308	30	-538
162308	21	-286
162308	62.5	-56
162308	60	-48
162308	62.5	-41
162308	62.5	-33
162308	62.5	-19
162308	70	0
162308	70	1
162308	70	28
162308	62.5	32
162308	63	34
[truncated: 5,710 more rows]
