# Supplementary material for: Unsupervised cluster analysis of patients with recovered left ventricular ejection fraction identifies unique clinical phenotypes
Source: PLoS One. 2021 Mar 18;16(3):e0248317. doi: 10.1371/journal.pone.0248317 (PMC7971566; doi:10.1371/journal.pone.0248317)
Supplement: S3 Data — (XLSX) [file pone.0248317.s005.xlsx]

## Sheet: Sheet1
STUDY_id	DAYS TO DEATH
7110	422
7111	444
7115	524
7267	65
7743
7771
8087	347
8351	708
8866
9095
9209	139
9888	1119
10188	789
10483	782
10548	227
10987	436
11695	768
11764	1203
12195	410
12199
13132
13220
13421
13446	899
13456
13473
13604
13772
13949	1592
13965
14360
14380
14399
14444
14543	222
14651
14953
14976	1459
15181	2536
15365	87
15488
15568	274
15760	3048
15864
16052
16124
16342
16455
16624	1395
16868	2654
17093
18065
18081	889
18495	815
19062
19267
19358
19366	712
19618	214
19648	68
19902
20090
20134	1
20176
20257
20287	1112
20316
20509
20799
20810	1360
20985
21208	496
21242
21503
21677
21993	1494
22296
22386	1503
25333
25793	0
26079
27310
28788
30335
30994	1366
32956
33332	2
34150	35
35661
36226
36494	756
38025	19
39840	3509
40238
41422
41835	34
41893
42295
42743
44007
44016
45585
45629
46105
47284
47514	582
49675
50198	3
50816	1030
51528	230
53650
54574
55185	254
55558	2242
57333
58390	1457
59606	172
59698
60194	91
60366	92
62936
68616	1820
72272
72331	794
72365	1972
72411
72810	2531
74016
74581	1112
74717
74762
77188	1267
77209
77704
78321	51
80801
80946	672
81329
81615	390
81900
81949	2100
84098
84925
86117
87242	1375
88262	91
91137
91466
94663	21
94939	2443
95092
95158	155
95615
97003
98243	540
99654
99694	1840
101326
102208	2248
103066
104627	1723
106352	105
108488	1108
109037	728
109107
109810	43
109993	80
111998	2
112967	352
114417	1279
116073	1350
117318	1064
117523
117601
117756
118166	795
118620
119081	958
119086	495
119096
119173
119329	412
120112	2187
120146	976
120311
120741
120815	575
121234
121625
121982	56
121995
122493	234
122640	88
122719
123012	1063
124208	1012
124271	113
124363	463
124405
124530
124629
125203	79
125379
125463	163
127072	141
127081
127868
127963
128357
128546
128628
128629	1826
128768
129007
129339
129460	94
129573	499
130471	1961
130795
130917	490
131477	172
132074
132760	2
132800
132953
133077
133484	209
133534	22
134747	861
134769
134820
134977
135235	1825
135279	10
135332	578
136069	24
136092
136167
136283
137013	326
137099
137450
137588	797
137720
137780
138144
138216
138869
139209
139217	481
139681
139777
140220
140703
141264	786
141654	2251
142241	293
142426
142648
143017
143047	89
143157	1380
143383	3166
143394	53
143475	519
143699	25
143773
144118
144327
144922	1659
145265
146118	529
146303	730
146356	742
146869
147268
147529	1
147533
147557	2040
147979	1
149104
149339
149865	0
150093	426
150109
150114
150541
150731
150746
150776
151242	12
151366	746
151376
151560	1818
151676
152021
152104
152219
152257
152473	182
152717	7
152734
152844	915
153124	679
153933
153997
154073	7
154185
154309	2343
154337
154356
154481
154614	314
154695
154749	18
155288	3357
155377
155425
155457
155999
156306
156321
156546	449
157036
157411
158045
158129
158143
158265	66
158419
158512	17
158583	280
158695
158721
158797	757
159254
159439
159502
159505
159775
159970
160029
160169
160253	483
160320
160810
160925	1549
161137
161365
161404	65
161505
161723	3684
161849	380
161984
162059	41
162308	405
162385
162720	98
162800
162871	82
163171
163619
163672
163787	905
163951
164435
164599
164628	1973
164820	346
165140	1448
165284
165526
165923
165940	1770
166119
166332
166343
166353
166424
166471
166537	183
166654	487
166854
166873	139
166936	1433
167132
167150	1521
167286
167412	1596
167674
167736
167932
167974
168047	22
168058
168164	50
168171
168468
168881	2347
169030
169295	279
169486
169603
169813
169827
169940	7
170061	2171
170110	23
170112	317
170297
170347
170381
170384
170406
170420
170529	1084
170563	88
170593
170811
170906
170956
171101
171232
171397
171571
171731
172002
172160	1030
172310
172321	2697
172364
172416
172491	142
172580
172582
172879
172892
172957
172990
173095	223
173318
173322
173341
173363
173698	816
173795
174288
174382	50
174437
174643
174758
174856
174984
175117
175392	2
175577	270
175596
175624
175630
175692	57
175845	1791
176012	93
176037
176063	1166
176169	4
176484	1830
176761
176793	1752
176900
176930	6
176951	367
177230
177546
177881	2504
178005	531
178064	638
178086
178100
178101	2472
178215
178395
178586	229
178618	98
178638
178776
178840	445
178872
178880	287
179195
179318	389
179378
179429
179549
179800
179944	50
179954
180249
180402
180500	1506
180545	8
180774	9
180780	355
180837
180906
180965
181142
181171	10
181232
181248
181276
181438
181590	30
181629	598
181649	756
181663	420
181778	6
181884	50
181892	130
182047	621
182060	1439
182109
182165	55
182264
182478	2059
182518	982
182620
182860
182957
183013	94
183180
183282	1892
183321
183346	1513
183506	560
183610
183712	42
183788
183803
183892	317
183964
184051
184054
184296
184313
184327
184551	774
184732	3
184749	6
184804
185067
185215
185246
185376
185530	354
185621	0
185630
185689	2879
185698
185738
185800	160
186256
186314	73
186528
186679	628
186778	1649
186834
186958
187449
187495
187796
187934
188230	69
188445
188585	88
188714
188738	1065
188742
189168
189218	0
189225	736
189297	24
189511	341
189751	14
189758	1542
190130	249
190382	1595
190665
190762
190868	1014
190915	133
191012
191034	491
191066	1337
191312	385
191393
191408	2059
191534
191537
192107	2003
192661	1
192882
193148
193630
193638	6
193895	265
193993	3
194141
194538
194742	590
194801
195087
195101
195295
195328	386
195485
195624
195764	2771
195817	1876
196131	7
196302
196318
196608	17
196619
196700	546
196717
196801	630
196970
196973
197247	2398
197339
197383	-497
197638
197701	7
198018
198031	55
198043	49
198209
198346
198457
198911
199000
199041	164
199065	850
199160	107
199170
199304	43
199331
199465
199491	2252
199618	948
199765
199778
199800	122
199852	1429
199867	1
199877
200146
200191	1774
200210
200297	921
200305
200555
200613	853
200834
200942	1639
201228
201246	15
201272	1381
201305
201362
201401
201514	1825
201648
201777
201861
201883
201988
202099
202290
202496	49
202601	1749
202649	4
202658
202667
202898	37
202908
202974
203006
203036
203312	101
203816	897
203886
203949
203994	30
204124
204448	1339
204465
204470	10
204494
204591
205220	13
205226
205270
205274
205283
205386
205912	6
205965	105
206050
206121
206245
206246
206472	9
206664	514
209460
209516	169
209633
209838
209839
209885
209991
210000	161
210075	468
210143
210198
210207	1337
210398
210433
210641
211023	256
211074
211424
211713	2319
211937	2
212301
212358
212679	335
212880
213126
213221
213469	452
213709	232
214047	1428
214269
214438	1825
214543
214598
214599
214620
214746	590
214747
214787
214963
214967
215075
215164	28
215277
215283
215511
215515	30
215635
215639	32
215703
215706	213
215787
215936
215938	82
216013
216142
216171
216341
216745
216982
217159
217214
217223
217292
217559
218207	574
218231
218753
218972
219186
219228
219281
219345
219410	467
219594	581
219746	19
219869	705
219876
219977
219984
220303
220405
220505
220527	1801
220691	76
220952	502
221032
221261
221295
221312
221479
221494
222387	0
222404
222539
223246
223623	1963
223652	338
223717
224214
224588	35
224806
224851	91
224911
224922	416
224928	1
225037
225102
225107
225353
225414	180
225460	406
225483
225550
225722
225779	147
226064
226331
226558	2163
226806
226884
227057
227334
227465	278
227849	1845
228110
228317
228504	377
228529
228553	38
229112	1359
229190	747
229205	47
229527	904
229655
229745	1954
229846	1894
229895	49
229956
230453
230660
230911
231140
231425
231514
231598
231615	106
231729
231778
231825
231918
232191
232229
232479	1234
232943
233066
233556	635
233577
233816	13
234033
234047
234247	362
234279
234426	1008
234751
235229	591
235293
235295
235296
235340
235369
236008
236071	36
236113	100
237152
237938
238139	65
238279	1108
238352
238438
238626
238657
238796	468
238867
238974	13
239128	55
239626
239818	1549
239982	1268
240080
240145	1004
240167
240394
240610
240979	1242
241151
241305	68
241489
241808	718
241882
241893
241902
241904
242024	126
242160
242171
242336
242875
242895
243253
243290
244077
244703	556
244715
244865	1766
244993
245124
245182
245361
245379	287
245920
245934
246093
246234
246446	25
246664
246874
247194
247571
247616
247976
248336	1056
248839
248877
248963
249556
249577	34
250269
250290	183
251258	90
251387	327
251675	17
252576	777
252587
253270
253336
253339	879
253389	1990
253448
253499
253540	1706
253890
254109	30
254116	107
254187	718
254796	60
255507
255556	1439
255681	431
255744
255809
256827	194
257049
257368	687
257428
257605	140
257985
258108
258708
258729
258776
258840
258878
258930
259273	1480
259358
259486
259970
260025
260302	96
260330
260438
260495
260752
260891
261075
261460	696
262356	554
262510	4
262682
263119	578
263208
263568
263714
263839
264159
264597
264940	42
265255
265766	15
265771
266158
266339	92
266529
266974
267101
267124
367904	772
368277
368466
369067
369517	1110
370160	316
370307
370395
370435	1501
370553
370656	861
371190	9
371194	986
371260	309
371963
372597
373288
373582
373652	20
374030
375379
375632
376519
377068
377427
377461
377788
379323
380051
380720
384615
384990
385138
385597
387104
387740
387752	10
388237
442048
